# Supplementary material for: Genome-scale reconstruction and in silico analysis of the Ralstonia eutropha H16 for polyhydroxyalkanoate synthesis, lithoautotrophic growth, and 2-methyl citric acid production
Source: BMC Syst Biol. 2011 Jun 28;5:101. doi: 10.1186/1752-0509-5-101 (PMC3154180; doi:10.1186/1752-0509-5-101)
Supplement: Additional file 7 — mol files for each metabolite to estimate the charges of metabolites for pH 6, 7, and 8 using MarvinBeans software [file 1752-0509-5-101-S7.ZIP]

Archive with 1,150 entries (1,150 files):
- Additional file 7/12anthcd.mol
- Additional file 7/12bhpp.mol
- Additional file 7/12dhflu.mol
- Additional file 7/12ppd-R.mol
- Additional file 7/12ppd-S.mol
- Additional file 7/13dpg.mol
- Additional file 7/14hpeth.mol
- Additional file 7/15dap.mol
- Additional file 7/16dh24checc.mol
- Additional file 7/1boh.mol
- Additional file 7/22bhpp.mol
- Additional file 7/23bhpp.mol
- Additional file 7/23doddt.mol
- Additional file 7/246tchph.mol
- Additional file 7/24dab.mol
- Additional file 7/24danit.mol
- Additional file 7/25dop.mol
- Additional file 7/25drapp.mol
- Additional file 7/26dap-LL.mol
- Additional file 7/26dap-M.mol
- Additional file 7/26dchhq.mol
- Additional file 7/26dchp.mol
- Additional file 7/26dhccoa.mol
- Additional file 7/2a3cms.mol
- Additional file 7/2aa.mol
- Additional file 7/2ag3pc.mol
- Additional file 7/2ag3pe.mol
- Additional file 7/2ag3ps.mol
- Additional file 7/2amc.mol
- Additional file 7/2amcs.mol
- Additional file 7/2amoeccoa.mol
- Additional file 7/2aobut.mol
- Additional file 7/2bromoac.mol
- Additional file 7/2c4h6at.mol
- Additional file 7/2chmac.mol
- Additional file 7/2cpr5p.mol
- Additional file 7/2dhglcn6p.mol
- Additional file 7/2dmmq8.mol
- Additional file 7/2e5mhdcoa.mol
- Additional file 7/2fchdc.mol
- Additional file 7/2flcmuc.mol
- Additional file 7/2flrbz.mol
- Additional file 7/2h2hpd.mol
- Additional file 7/2h3cbzpyr.mol
- Additional file 7/2h3mbzpyr.mol
- Additional file 7/2h4hmbnpyr.mol
- Additional file 7/2h6ot.mol
- Additional file 7/2hba.mol
- Additional file 7/2hhpdd.mol
- Additional file 7/2hlmdnit.mol
- Additional file 7/2hmuc.mol
- Additional file 7/2hmucsald.mol
- Additional file 7/2hohphd.mol
- Additional file 7/2hohphod.mol
- Additional file 7/2hpa.mol
- Additional file 7/2ippm.mol
- Additional file 7/2kchccoa.mol
- Additional file 7/2kmb.mol
- Additional file 7/2m2ecoa.mol
- Additional file 7/2maaccoa.mol
- Additional file 7/2mac.mol
- Additional file 7/2mbcoa.mol
- Additional file 7/2mcit.mol
- Additional file 7/2mm.mol
- Additional file 7/2mnapth.mol
- Additional file 7/2mp2ecoa.mol
- Additional file 7/2mppacoa.mol
- Additional file 7/2napald.mol
- Additional file 7/2naptcoa.mol
- Additional file 7/2naptha.mol
- Additional file 7/2napthm.mol
- Additional file 7/2o3e.mol
- Additional file 7/2oad.mol
- Additional file 7/2odhfac.mol
- Additional file 7/2ombzl.mol
- Additional file 7/2omhmbl.mol
- Additional file 7/2ommbl.mol
- Additional file 7/2op6hp.mol
- Additional file 7/2opmp.mol
- Additional file 7/2opp.mol
- Additional file 7/2p1a.mol
- Additional file 7/2pcdpmde.mol
- Additional file 7/2pg.mol
- Additional file 7/2ppg.mol
- Additional file 7/2py46dc.mol
- Additional file 7/34dhb.mol
- Additional file 7/34dhflu.mol
- Additional file 7/34dhma.mol
- Additional file 7/34dhpac.mol
- Additional file 7/34dhpeg.mol
- Additional file 7/34dhpheac.mol
- Additional file 7/3a2op.mol
- Additional file 7/3aibt.mol
- Additional file 7/3b1a.mol
- Additional file 7/3btecoa.mol
- Additional file 7/3but.mol
- Additional file 7/3c2hmp.mol
- Additional file 7/3c3hmp.mol
- Additional file 7/3chccm.mol
- Additional file 7/3chroald.mol
- Additional file 7/3cresol.mol
- Additional file 7/3ddah7p.mol
- Additional file 7/3fchdc.mol
- Additional file 7/3flcmuc.mol
- Additional file 7/3flrbz.mol
- Additional file 7/3flrcatech.mol
- Additional file 7/3h2napth.mol
- Additional file 7/3h3mgcoa.mol
- Additional file 7/3h5m4ecoa.mol
- Additional file 7/3h5ohcoa.mol
- Additional file 7/3han.mol
- Additional file 7/3hbcoa.mol
- Additional file 7/3hbenzot.mol
- Additional file 7/3hbzald.mol
- Additional file 7/3hcinnm.mol
- Additional file 7/3hibcoa.mol
- Additional file 7/3hivcoa.mol
- Additional file 7/3hmrsACP.mol
- Additional file 7/3hpcoa.mol
- Additional file 7/3hpp.mol
- Additional file 7/3hpppn.mol
- Additional file 7/3ig3p.mol
- Additional file 7/3m4hpa.mol
- Additional file 7/3m4hpg.mol
- Additional file 7/3mbcoa.mol
- Additional file 7/3mccoa.mol
- Additional file 7/3mhdd.mol
- Additional file 7/3mlac.mol
- Additional file 7/3mob.mol
- Additional file 7/3mop.mol
- Additional file 7/3o4mp.mol
- Additional file 7/3op4hb.mol
- Additional file 7/3opp.mol
- Additional file 7/3oppcoa.mol
- Additional file 7/3pg.mol
- Additional file 7/3php.mol
- Additional file 7/3psme.mol
- Additional file 7/3rbleu.mol
- Additional file 7/3sfpyr.mol
- Additional file 7/3slala.mol
- Additional file 7/3spyr.mol
- Additional file 7/3sulmc.mol
- Additional file 7/3udsb.mol
- Additional file 7/3urdpp.mol
- Additional file 7/3vcat.mol
- Additional file 7/46dhqn.mol
- Additional file 7/48dhq.mol
- Additional file 7/4aabut.mol
- Additional file 7/4aanit.mol
- Additional file 7/4ab.mol
- Additional file 7/4ampm.mol
- Additional file 7/4c2hhd.mol
- Additional file 7/4c2hmucsah.mol
- Additional file 7/4c2o4pent.mol
- Additional file 7/4c4h2oadip.mol
- Additional file 7/4chbenz.mol
- Additional file 7/4chcat.mol
- Additional file 7/4chphac.mol
- Additional file 7/4cresol.mol
- Additional file 7/4ethp.mol
- Additional file 7/4faac.mol
- Additional file 7/4fchcd.mol
- Additional file 7/4fchdc.mol
- Additional file 7/4flrbz.mol
- Additional file 7/4flrcatech.mol
- Additional file 7/4flthr.mol
- Additional file 7/4fmuclac.mol
- Additional file 7/4h2ohep.mol
- Additional file 7/4hac.mol
- Additional file 7/4hactph.mol
- Additional file 7/4hb.mol
- Additional file 7/4hbt.mol
- Additional file 7/4hbzald.mol
- Additional file 7/4hbzcoa.mol
- Additional file 7/4hglusa.mol
- Additional file 7/4hlmdnit.mol
- Additional file 7/4hlt.mol
- Additional file 7/4hmcatech.mol
- Additional file 7/4hmdn.mol
- Additional file 7/4hmsalc.mol
- Additional file 7/4hmscald.mol
- Additional file 7/4hpheac.mol
- Additional file 7/4hpheacoa.mol
- Additional file 7/4hphegly.mol
- Additional file 7/4hpheglyx.mol
- Additional file 7/4hpp.mol
- Additional file 7/4hpro.mol
- Additional file 7/4i5p.mol
- Additional file 7/4maac.mol
- Additional file 7/4mctch.mol
- Additional file 7/4mhetz.mol
- Additional file 7/4mmclac.mol
- Additional file 7/4mop.mol
- Additional file 7/4obtc.mol
- Additional file 7/4ppcys.mol
- Additional file 7/4ppnte.mol
- Additional file 7/4ppnto.mol
- Additional file 7/4sulcat.mol
- Additional file 7/4sullac.mol
- Additional file 7/56dht.mol
- Additional file 7/56dhu.mol
- Additional file 7/5a4ic.mol
- Additional file 7/5aop.mol
- Additional file 7/5c2o3e.mol
- Additional file 7/5ch2hmcs.mol
- Additional file 7/5cm2hm.mol
- Additional file 7/5co46d.mol
- Additional file 7/5co46dp.mol
- Additional file 7/5fchdc.mol
- Additional file 7/5fmuclac.mol
- Additional file 7/5fthf.mol
- Additional file 7/5hiaa.mol
- Additional file 7/5hiac.mol
- Additional file 7/5hknm.mol
- Additional file 7/5hknn.mol
- Additional file 7/5hnfkn.mol
- Additional file 7/5m3o4hcoa.mol
- Additional file 7/5mc.mol
- Additional file 7/5mh4ecoa.mol
- Additional file 7/5mta.mol
- Additional file 7/5mtglu.mol
- Additional file 7/5prdmbz.mol
- Additional file 7/6checoa.mol
- Additional file 7/6chq.mol
- Additional file 7/6fchdc.mol
- Additional file 7/6hcecoa.mol
- Additional file 7/6hhn.mol
- Additional file 7/6hidlac.mol
- Additional file 7/6hnld.mol
- Additional file 7/6pgl.mol
- Additional file 7/7m3o6ocoa.mol
- Additional file 7/a4ic.mol
- Additional file 7/a5p.mol
- Additional file 7/a6rp.mol
- Additional file 7/a6rp5p.mol
- Additional file 7/a6rp5p2.mol
- Additional file 7/aacald.mol
- Additional file 7/aacoa.mol
- Additional file 7/aact.mol
- Additional file 7/aagcya.mol
- Additional file 7/aamppn.mol
- Additional file 7/abut.mol
- Additional file 7/ac.mol
- Additional file 7/acac.mol
- Additional file 7/acACP.mol
- Additional file 7/acal.mol
- Additional file 7/acala.mol
- Additional file 7/accoa.mol
- Additional file 7/acda.mol
- Additional file 7/acetol.mol
- Additional file 7/acg5p.mol
- Additional file 7/acha.mol
- Additional file 7/aclm.mol
- Additional file 7/acmur.mol
- Additional file 7/acon-C.mol
- Additional file 7/aconit.mol
- Additional file 7/ACP.mol
- Additional file 7/acpc.mol
- Additional file 7/acputs.mol
- Additional file 7/actACP.mol
- Additional file 7/actp.mol
- Additional file 7/ad.mol
- Additional file 7/adcba.mol
- Additional file 7/adcbap.mol
- Additional file 7/adchor.mol
- Additional file 7/adip.mol
- Additional file 7/adipcoa.mol
- Additional file 7/adlipo.mol
- Additional file 7/adn.mol
- Additional file 7/adocbl.mol
- Additional file 7/adp.mol
- Additional file 7/adpdgdmhep.mol
- Additional file 7/adphep.mol
- Additional file 7/adprib.mol
- Additional file 7/adrn.mol
- Additional file 7/ag.mol
- Additional file 7/agdpcba.mol
- Additional file 7/agl.mol
- Additional file 7/agl3p.mol
- Additional file 7/agmatine.mol
- Additional file 7/ahdt.mol
- Additional file 7/ahhmd.mol
- Additional file 7/ahhmp.mol
- Additional file 7/ahm.mol
- Additional file 7/ahmpp.mol
- Additional file 7/ahser.mol
- Additional file 7/aicar.mol
- Additional file 7/air.mol
- Additional file 7/akg.mol
- Additional file 7/ala.mol
- Additional file 7/alaala.mol
- Additional file 7/alac-S.mol
- Additional file 7/alatrna.mol
- Additional file 7/alltn.mol
- Additional file 7/alltt.mol
- Additional file 7/amdz.mol
- Additional file 7/ammld.mol
- Additional file 7/amp.mol
- Additional file 7/amphebut.mol
- Additional file 7/amppo.mol
[truncated: 850 more entries]
