# Supplementary material for: Genome-scale reconstruction and in silico analysis of the Ralstonia eutropha H16 for polyhydroxyalkanoate synthesis, lithoautotrophic growth, and 2-methyl citric acid production
Source: BMC Syst Biol. 2011 Jun 28;5:101. doi: 10.1186/1752-0509-5-101 (PMC3154180; doi:10.1186/1752-0509-5-101)
Supplement: Additional file 7 — mol files for each metabolite to estimate the charges of metabolites for pH 6, 7, and 8 using MarvinBeans software [file 1752-0509-5-101-S7.ZIP › Additional file 7/12anthcd.mol]

1,2-Anthracenediol 
 
 
 16 18  0  0  0  0  0  0  0  0999 V2000
   22.8239  -20.8426    0.0000 C   0  0  0  0  0  0  0  0  0  0  0  0
   22.8239  -22.2435    0.0000 C   0  0  0  0  0  0  0  0  0  0  0  0
   24.0402  -22.9439    0.0000 C   0  0  0  0  0  0  0  0  0  0  0  0
   24.0402  -20.1421    0.0000 C   0  0  0  0  0  0  0  0  0  0  0  0
   25.2492  -20.8426    0.0000 C   0  0  0  0  0  0  0  0  0  0  0  0
   25.2433  -22.2435    0.0000 C   0  0  0  0  0  0  0  0  0  0  0  0
   26.4535  -22.9491    0.0000 C   0  0  0  0  0  0  0  0  0  0  0  0
   26.4656  -20.1474    0.0000 C   0  0  0  0  0  0  0  0  0  0  0  0
   27.7459  -20.8529    0.0000 C   0  0  0  0  0  0  0  0  0  0  0  0
   27.7330  -22.2503    0.0000 C   0  0  0  0  0  0  0  0  0  0  0  0
   28.8669  -22.9597    0.0000 C   0  0  0  0  0  0  0  0  0  0  0  0
   30.0833  -22.2722    0.0000 C   0  0  0  0  0  0  0  0  0  0  0  0
   30.0960  -20.8748    0.0000 C   0  0  0  0  0  0  0  0  0  0  0  0
   28.8922  -20.1654    0.0000 C   0  0  0  0  0  0  0  0  0  0  0  0
   28.9050  -18.7476    0.0000 O   0  0  0  0  0  0  0  0  0  0  0  0
   31.3126  -20.1868    0.0000 O   0  0  0  0  0  0  0  0  0  0  0  0
  9  8  2  0     0  0
  8  5  1  0     0  0
  5  4  2  0     0  0
  4  1  1  0     0  0
  1  2  2  0     0  0
  2  3  1  0     0  0
  3  6  2  0     0  0
  9 10  1  0     0  0
 10 11  1  0     0  0
 11 12  2  0     0  0
 12 13  1  0     0  0
 13 14  2  0     0  0
 14  9  1  0     0  0
  5  6  1  0     0  0
  6  7  1  0     0  0
  7 10  2  0     0  0
 14 15  1  0     0  0
 13 16  1  0     0  0
M  END
