# Supplementary material for: Genome-scale reconstruction and in silico analysis of the Ralstonia eutropha H16 for polyhydroxyalkanoate synthesis, lithoautotrophic growth, and 2-methyl citric acid production
Source: BMC Syst Biol. 2011 Jun 28;5:101. doi: 10.1186/1752-0509-5-101 (PMC3154180; doi:10.1186/1752-0509-5-101)
Supplement: Additional file 7 — mol files for each metabolite to estimate the charges of metabolites for pH 6, 7, and 8 using MarvinBeans software [file 1752-0509-5-101-S7.ZIP › Additional file 7/12bhpp.mol]

1,2-Bis(4-hydroxyphenyl)-2-propanol


 18 19  0  0  0  0  0  0  0  0999 V2000
    7.0701  -36.8773    0.0000 C   0  0  0  0  0  0  0  0  0  0  0  0
    4.9118  -37.2777    0.0000 C   0  0  0  0  0  0  0  0  0  0  0  0
    4.9071  -38.1068    0.0000 C   0  0  0  0  0  0  0  0  0  0  0  0
    5.6250  -38.5276    0.0000 C   0  0  0  0  0  0  0  0  0  0  0  0
    6.3436  -38.1150    0.0000 C   0  0  0  0  0  0  0  0  0  0  0  0
    6.3483  -37.2859    0.0000 C   0  0  0  0  0  0  0  0  0  0  0  0
    5.6345  -36.8693    0.0000 C   0  0  0  0  0  0  0  0  0  0  0  0
    4.1863  -38.5198    0.0000 O   0  0  0  0  0  0  0  0  0  0  0  0
    7.7820  -37.2941    0.0000 C   0  0  3  0  0  0  0  0  0  0  0  0
    8.5032  -36.8860    0.0000 C   0  0  0  0  0  0  0  0  0  0  0  0
    9.2151  -37.3043    0.0000 C   0  0  0  0  0  0  0  0  0  0  0  0
    9.9362  -36.8961    0.0000 C   0  0  0  0  0  0  0  0  0  0  0  0
    9.9411  -36.0670    0.0000 C   0  0  0  0  0  0  0  0  0  0  0  0
    9.2250  -35.6460    0.0000 C   0  0  0  0  0  0  0  0  0  0  0  0
    8.5039  -36.0583    0.0000 C   0  0  0  0  0  0  0  0  0  0  0  0
   10.6623  -35.6546    0.0000 O   0  0  0  0  0  0  0  0  0  0  0  0
    7.0625  -37.7042    0.0000 O   0  0  0  0  0  0  0  0  0  0  0  0
    8.4958  -37.7083    0.0000 C   0  0  0  0  0  0  0  0  0  0  0  0
  1  9  1  0  0  0  0
  3  4  1  0  0  0  0
  9 10  1  0  0  0  0
  4  5  2  0  0  0  0
  5  6  1  0  0  0  0
  6  7  2  0  0  0  0
  7  2  1  0  0  0  0
  6  1  1  0  0  0  0
 10 11  2  0  0  0  0
 11 12  1  0  0  0  0
 12 13  2  0  0  0  0
 13 14  1  0  0  0  0
 14 15  2  0  0  0  0
 15 10  1  0  0  0  0
 13 16  1  0  0  0  0
  3  8  1  0  0  0  0
  9 17  1  0  0  0  0
  2  3  2  0  0  0  0
  9 18  1  0  0  0  0
M  END
