# Supplementary material for: Genome-scale reconstruction and in silico analysis of the Ralstonia eutropha H16 for polyhydroxyalkanoate synthesis, lithoautotrophic growth, and 2-methyl citric acid production
Source: BMC Syst Biol. 2011 Jun 28;5:101. doi: 10.1186/1752-0509-5-101 (PMC3154180; doi:10.1186/1752-0509-5-101)
Supplement: Additional file 7 — mol files for each metabolite to estimate the charges of metabolites for pH 6, 7, and 8 using MarvinBeans software [file 1752-0509-5-101-S7.ZIP › Additional file 7/12dhflu.mol]

1,2-Dihydroxyfluorene


 15 17  0     0  0            999 V2000
    0.3966    0.6172    0.0000 C   0  0  0  0  0  0           0  0  0
   -0.9724    0.5828    0.0000 C   0  0  0  0  0  0           0  0  0
    0.4172   -0.1759    0.0000 C   0  0  0  0  0  0           0  0  0
    1.0724    1.0310    0.0000 C   0  0  0  0  0  0           0  0  0
   -0.9586   -0.2069    0.0000 C   0  0  0  0  0  0           0  0  0
   -1.6621    0.9655    0.0000 C   0  0  0  0  0  0           0  0  0
   -0.2621   -0.5897    0.0000 C   0  0  0  0  0  0           0  0  0
    1.1069   -0.5586    0.0000 C   0  0  0  0  0  0           0  0  0
    1.7724    0.6448    0.0000 C   0  0  0  0  0  0           0  0  0
   -1.6345   -0.6138    0.0000 C   0  0  0  0  0  0           0  0  0
   -2.3414    0.5552    0.0000 C   0  0  0  0  0  0           0  0  0
    1.7862   -0.1448    0.0000 C   0  0  0  0  0  0           0  0  0
    1.1241   -1.3483    0.0000 O   0  0  0  0  0  0           0  0  0
   -2.3276   -0.2310    0.0000 C   0  0  0  0  0  0           0  0  0
    2.4828   -0.5276    0.0000 O   0  0  0  0  0  0           0  0  0
  1  2  1  0     0  0
  1  3  1  0     0  0
  1  4  2  0     0  0
  2  5  2  0     0  0
  2  6  1  0     0  0
  3  7  1  0     0  0
  3  8  2  0     0  0
  4  9  1  0     0  0
  5 10  1  0     0  0
  6 11  2  0     0  0
  8 12  1  0     0  0
  8 13  1  0     0  0
 10 14  2  0     0  0
 12 15  1  0     0  0
  5  7  1  0     0  0
  9 12  2  0     0  0
 11 14  1  0     0  0
M  EN
