# Supplementary material for: Genome-scale reconstruction and in silico analysis of the Ralstonia eutropha H16 for polyhydroxyalkanoate synthesis, lithoautotrophic growth, and 2-methyl citric acid production
Source: BMC Syst Biol. 2011 Jun 28;5:101. doi: 10.1186/1752-0509-5-101 (PMC3154180; doi:10.1186/1752-0509-5-101)
Supplement: Additional file 7 — mol files for each metabolite to estimate the charges of metabolites for pH 6, 7, and 8 using MarvinBeans software [file 1752-0509-5-101-S7.ZIP › Additional file 7/12ppd-R.mol]

R)-Propane-1,2-diol 
Matvin
 
  5  4  0  0  1  0  0  0  0  0999 V2000
   17.7877  -15.1200    0.0000 C   0  0  1  0  0  0  0  0  0  0  0  0
   18.9968  -15.8210    0.0000 C   0  0  0  0  0  0  0  0  0  0  0  0
   16.5723  -15.8210    0.0000 C   0  0  0  0  0  0  0  0  0  0  0  0
   17.7877  -13.7181    0.0000 O   0  0  0  0  0  0  0  0  0  0  0  0
   20.2056  -15.1200    0.0000 O   0  0  0  0  0  0  0  0  0  0  0  0
  1  2  1  0     0  0
  1  3  1  0     0  0
  1  4  1  1     0  0
  2  5  1  0     0  0
M  END
