# Supplementary material for: Genome-scale reconstruction and in silico analysis of the Ralstonia eutropha H16 for polyhydroxyalkanoate synthesis, lithoautotrophic growth, and 2-methyl citric acid production
Source: BMC Syst Biol. 2011 Jun 28;5:101. doi: 10.1186/1752-0509-5-101 (PMC3154180; doi:10.1186/1752-0509-5-101)
Supplement: Additional file 7 — mol files for each metabolite to estimate the charges of metabolites for pH 6, 7, and 8 using MarvinBeans software [file 1752-0509-5-101-S7.ZIP › Additional file 7/13dpg.mol]

3-Phospho-D-glyceroyl phosphate
  Marvin  06170210222D

 15 14  0     1  0            999 V2000
   -2.2621   -0.0759    0.0000 P   0  0  3  0  0  0           0  0  0
   -1.4310   -0.0897    0.0000 O   0  0  0  0  0  0           0  0  0
   -3.0759   -0.0759    0.0000 O   0  0  0  0  0  0           0  0  0
   -2.2483    0.7103    0.0000 O   0  0  0  0  0  0           0  0  0
   -2.2690   -0.8552    0.0000 O   0  0  0  0  0  0           0  0  0
   -0.6897    0.3379    0.0000 C   0  0  0  0  0  0           0  0  0
    0.0517   -0.0897    0.0000 C   0  0  1  0  0  0           0  0  0
   -0.6897    1.1931    0.0000 O   0  0  0  0  0  0           0  0  0
    0.7862    0.3379    0.0000 C   0  0  0  0  0  0           0  0  0
    0.0517   -0.9448    0.0000 O   0  0  0  0  0  0           0  0  0
    1.5310   -0.0897    0.0000 O   0  0  0  0  0  0           0  0  0
    2.3517   -0.0897    0.0000 P   0  0  3  0  0  0           0  0  0
    3.1897   -0.1034    0.0000 O   0  0  0  0  0  0           0  0  0
    2.3655    0.7069    0.0000 O   0  0  0  0  0  0           0  0  0
    2.3448   -0.8759    0.0000 O   0  0  0  0  0  0           0  0  0
  1  2  1  0     0  0
  1  3  1  0     0  0
  1  4  1  0     0  0
  1  5  2  0     0  0
  2  6  1  0     0  0
  6  7  1  0     0  0
  6  8  2  0     0  0
  7  9  1  0     0  0
  7 10  1  1     0  0
  9 11  1  0     0  0
 11 12  1  0     0  0
 12 13  1  0     0  0
 12 14  1  0     0  0
 12 15  2  0     0  0
M  END
