# Supplementary material for: Genome-scale reconstruction and in silico analysis of the Ralstonia eutropha H16 for polyhydroxyalkanoate synthesis, lithoautotrophic growth, and 2-methyl citric acid production
Source: BMC Syst Biol. 2011 Jun 28;5:101. doi: 10.1186/1752-0509-5-101 (PMC3154180; doi:10.1186/1752-0509-5-101)
Supplement: Additional file 7 — mol files for each metabolite to estimate the charges of metabolites for pH 6, 7, and 8 using MarvinBeans software [file 1752-0509-5-101-S7.ZIP › Additional file 7/14hpeth.mol]

1-(4'-Hydroxyphenyl)ethanol


 10 10  0  0  0  0  0  0  0  0999 V2000
   14.7500  -57.7958    0.0000 C   0  0  0  0  0  0  0  0  0  0  0  0
   14.7500  -58.6250    0.0000 C   0  0  0  0  0  0  0  0  0  0  0  0
   15.4704  -59.0417    0.0000 C   0  0  0  0  0  0  0  0  0  0  0  0
   16.1824  -58.6250    0.0000 C   0  0  0  0  0  0  0  0  0  0  0  0
   16.1824  -57.7958    0.0000 C   0  0  0  0  0  0  0  0  0  0  0  0
   15.4704  -57.3833    0.0000 C   0  0  0  0  0  0  0  0  0  0  0  0
   14.0316  -59.0420    0.0000 O   0  0  0  0  0  0  0  0  0  0  0  0
   16.9013  -57.3839    0.0000 C   0  0  3  0  0  0  0  0  0  0  0  0
   17.6144  -57.7987    0.0000 C   0  0  0  0  0  0  0  0  0  0  0  0
   16.9040  -56.5589    0.0000 O   0  0  0  0  0  0  0  0  0  0  0  0
  4  5  1  0  0  0  0
  5  6  2  0  0  0  0
  6  1  1  0  0  0  0
  2  7  1  0  0  0  0
  1  2  2  0  0  0  0
  5  8  1  0  0  0  0
  2  3  1  0  0  0  0
  8  9  1  0  0  0  0
  3  4  2  0  0  0  0
  8 10  1  0  0  0  0
M  END
