# Supplementary material for: Genome-scale reconstruction and in silico analysis of the Ralstonia eutropha H16 for polyhydroxyalkanoate synthesis, lithoautotrophic growth, and 2-methyl citric acid production
Source: BMC Syst Biol. 2011 Jun 28;5:101. doi: 10.1186/1752-0509-5-101 (PMC3154180; doi:10.1186/1752-0509-5-101)
Supplement: Additional file 7 — mol files for each metabolite to estimate the charges of metabolites for pH 6, 7, and 8 using MarvinBeans software [file 1752-0509-5-101-S7.ZIP › Additional file 7/15dap.mol]

1,5-Diaminopentane 
 
 
  7  6  0  0  0  0  0  0  0  0999 V2000
   22.1200  -15.8411    0.0000 C   0  0  0  0  0  0  0  0  0  0  0  0
   20.9104  -16.5424    0.0000 C   0  0  0  0  0  0  0  0  0  0  0  0
   23.3296  -16.5424    0.0000 C   0  0  0  0  0  0  0  0  0  0  0  0
   19.6946  -15.8411    0.0000 C   0  0  0  0  0  0  0  0  0  0  0  0
   24.5454  -15.8411    0.0000 C   0  0  0  0  0  0  0  0  0  0  0  0
   18.4850  -16.5424    0.0000 N   0  0  0  0  0  0  0  0  0  0  0  0
   25.7550  -16.5424    0.0000 N   0  0  0  0  0  0  0  0  0  0  0  0
  1  2  1  0     0  0
  1  3  1  0     0  0
  2  4  1  0     0  0
  3  5  1  0     0  0
  4  6  1  0     0  0
  5  7  1  0     0  0
M  END
