# Supplementary material for: Genome-scale reconstruction and in silico analysis of the Ralstonia eutropha H16 for polyhydroxyalkanoate synthesis, lithoautotrophic growth, and 2-methyl citric acid production
Source: BMC Syst Biol. 2011 Jun 28;5:101. doi: 10.1186/1752-0509-5-101 (PMC3154180; doi:10.1186/1752-0509-5-101)
Supplement: Additional file 7 — mol files for each metabolite to estimate the charges of metabolites for pH 6, 7, and 8 using MarvinBeans software [file 1752-0509-5-101-S7.ZIP › Additional file 7/16dh24checc.mol]

1,6-Dihydroxy-cis-2,4-cyclohexadiene-1-carboxylic acid


 11 11  0     1  0            999 V2000
   -0.1828    0.1000    0.0000 C   0  0  2  0  0  0           0  0  0
    0.5345   -0.3138    0.0000 C   0  0  2  0  0  0           0  0  0
   -0.9034   -0.3138    0.0000 C   0  0  0  0  0  0           0  0  0
   -0.1828    0.9241    0.0000 C   0  0  0  0  0  0           0  0  0
    0.4000    0.6828    0.0000 O   0  0  0  0  0  0           0  0  0
    0.5345   -1.1483    0.0000 C   0  0  0  0  0  0           0  0  0
    1.2483    0.1000    0.0000 O   0  0  0  0  0  0           0  0  0
   -0.9034   -1.1483    0.0000 C   0  0  0  0  0  0           0  0  0
    0.5345    1.3345    0.0000 O   0  0  0  0  0  0           0  0  0
   -0.8966    1.3379    0.0000 O   0  0  0  0  0  0           0  0  0
   -0.1828   -1.5586    0.0000 C   0  0  0  0  0  0           0  0  0
  1  2  1  0     0  0
  1  3  1  0     0  0
  1  4  1  6     0  0
  1  5  1  1     0  0
  2  6  1  0     0  0
  2  7  1  1     0  0
  3  8  2  0     0  0
  4  9  1  0     0  0
  4 10  2  0     0  0
  6 11  2  0     0  0
  8 11  1  0     0  0
M  END
