# Supplementary material for: Genome-scale reconstruction and in silico analysis of the Ralstonia eutropha H16 for polyhydroxyalkanoate synthesis, lithoautotrophic growth, and 2-methyl citric acid production
Source: BMC Syst Biol. 2011 Jun 28;5:101. doi: 10.1186/1752-0509-5-101 (PMC3154180; doi:10.1186/1752-0509-5-101)
Supplement: Additional file 7 — mol files for each metabolite to estimate the charges of metabolites for pH 6, 7, and 8 using MarvinBeans software [file 1752-0509-5-101-S7.ZIP › Additional file 7/22bhpp.mol]

2,2-Bis(4-hydroxyphenyl)-1-propanol


 18 19  0  0  0  0  0  0  0  0999 V2000
   17.4993  -36.6444    0.0000 C   0  0  0  0  0  0  0  0  0  0  0  0
   17.4946  -37.4693    0.0000 C   0  0  0  0  0  0  0  0  0  0  0  0
   18.2084  -37.8859    0.0000 C   0  0  0  0  0  0  0  0  0  0  0  0
   18.9227  -37.4775    0.0000 C   0  0  0  0  0  0  0  0  0  0  0  0
   18.9275  -36.6526    0.0000 C   0  0  0  0  0  0  0  0  0  0  0  0
   18.2178  -36.2360    0.0000 C   0  0  0  0  0  0  0  0  0  0  0  0
   16.7779  -37.8781    0.0000 O   0  0  0  0  0  0  0  0  0  0  0  0
   19.6446  -36.2447    0.0000 C   0  0  3  0  0  0  0  0  0  0  0  0
   20.3564  -36.6618    0.0000 C   0  0  0  0  0  0  0  0  0  0  0  0
   18.9250  -35.8292    0.0000 C   0  0  0  0  0  0  0  0  0  0  0  0
   20.3542  -35.8250    0.0000 C   0  0  0  0  0  0  0  0  0  0  0  0
   20.3486  -37.4830    0.0000 C   0  0  0  0  0  0  0  0  0  0  0  0
   21.0604  -37.9001    0.0000 C   0  0  0  0  0  0  0  0  0  0  0  0
   21.7775  -37.4922    0.0000 C   0  0  0  0  0  0  0  0  0  0  0  0
   21.7829  -36.6672    0.0000 C   0  0  0  0  0  0  0  0  0  0  0  0
   22.4893  -37.9093    0.0000 O   0  0  0  0  0  0  0  0  0  0  0  0
   21.0729  -36.2299    0.0000 C   0  0  0  0  0  0  0  0  0  0  0  0
   20.3455  -35.0000    0.0000 O   0  0  0  0  0  0  0  0  0  0  0  0
  8  9  1  0  0  0  0
  3  4  2  0  0  0  0
  8 10  1  0  0  0  0
  4  5  1  0  0  0  0
  8 11  1  0  0  0  0
  5  6  2  0  0  0  0
  6  1  1  0  0  0  0
  2  7  1  0  0  0  0
  9 12  2  0  0  0  0
 12 13  1  0  0  0  0
 13 14  2  0  0  0  0
 14 15  1  0  0  0  0
 15 17  2  0  0  0  0
 17  9  1  0  0  0  0
  1  2  2  0  0  0  0
 14 16  1  0  0  0  0
  5  8  1  0  0  0  0
  2  3  1  0  0  0  0
 11 18  1  0  0  0  0
M  END
