# Supplementary material for: Genome-scale reconstruction and in silico analysis of the Ralstonia eutropha H16 for polyhydroxyalkanoate synthesis, lithoautotrophic growth, and 2-methyl citric acid production
Source: BMC Syst Biol. 2011 Jun 28;5:101. doi: 10.1186/1752-0509-5-101 (PMC3154180; doi:10.1186/1752-0509-5-101)
Supplement: Additional file 7 — mol files for each metabolite to estimate the charges of metabolites for pH 6, 7, and 8 using MarvinBeans software [file 1752-0509-5-101-S7.ZIP › Additional file 7/23bhpp.mol]

2,3-Bis(4-hydroxyphenyl)-1,2-propanediol


 19 20  0  0  0  0  0  0  0  0999 V2000
   24.7117  -44.0523    0.0000 C   0  0  0  0  0  0  0  0  0  0  0  0
   22.5535  -44.4527    0.0000 C   0  0  0  0  0  0  0  0  0  0  0  0
   22.5487  -45.2818    0.0000 C   0  0  0  0  0  0  0  0  0  0  0  0
   23.2667  -45.7026    0.0000 C   0  0  0  0  0  0  0  0  0  0  0  0
   23.9852  -45.2900    0.0000 C   0  0  0  0  0  0  0  0  0  0  0  0
   23.9900  -44.4609    0.0000 C   0  0  0  0  0  0  0  0  0  0  0  0
   23.2762  -44.0443    0.0000 C   0  0  0  0  0  0  0  0  0  0  0  0
   21.8279  -45.6948    0.0000 O   0  0  0  0  0  0  0  0  0  0  0  0
   25.4237  -44.4691    0.0000 C   0  0  3  0  0  0  0  0  0  0  0  0
   26.1448  -44.0610    0.0000 C   0  0  0  0  0  0  0  0  0  0  0  0
   26.8567  -44.4793    0.0000 C   0  0  0  0  0  0  0  0  0  0  0  0
   27.5778  -44.0711    0.0000 C   0  0  0  0  0  0  0  0  0  0  0  0
   27.5828  -43.2420    0.0000 C   0  0  0  0  0  0  0  0  0  0  0  0
   26.8667  -42.8210    0.0000 C   0  0  0  0  0  0  0  0  0  0  0  0
   26.1456  -43.2333    0.0000 C   0  0  0  0  0  0  0  0  0  0  0  0
   28.3039  -42.8296    0.0000 O   0  0  0  0  0  0  0  0  0  0  0  0
   24.7042  -44.8792    0.0000 O   0  0  0  0  0  0  0  0  0  0  0  0
   26.1375  -44.8833    0.0000 C   0  0  0  0  0  0  0  0  0  0  0  0
   26.1333  -45.7125    0.0000 O   0  0  0  0  0  0  0  0  0  0  0  0
  3  4  1  0  0  0  0
  9 10  1  0  0  0  0
  4  5  2  0  0  0  0
  5  6  1  0  0  0  0
  6  7  2  0  0  0  0
  7  2  1  0  0  0  0
  6  1  1  0  0  0  0
 10 11  2  0  0  0  0
 11 12  1  0  0  0  0
 12 13  2  0  0  0  0
 13 14  1  0  0  0  0
 14 15  2  0  0  0  0
 15 10  1  0  0  0  0
 13 16  1  0  0  0  0
  3  8  1  0  0  0  0
  9 17  1  0  0  0  0
  2  3  2  0  0  0  0
  9 18  1  0  0  0  0
  1  9  1  0  0  0  0
 18 19  1  0  0  0  0
M  END
