# Supplementary material for: Genome-scale reconstruction and in silico analysis of the Ralstonia eutropha H16 for polyhydroxyalkanoate synthesis, lithoautotrophic growth, and 2-methyl citric acid production
Source: BMC Syst Biol. 2011 Jun 28;5:101. doi: 10.1186/1752-0509-5-101 (PMC3154180; doi:10.1186/1752-0509-5-101)
Supplement: Additional file 7 — mol files for each metabolite to estimate the charges of metabolites for pH 6, 7, and 8 using MarvinBeans software [file 1752-0509-5-101-S7.ZIP › Additional file 7/23doddt.mol]

2,3-Dihydroxy 1,1,1-Trichloro-2,2-bis(4'-chlorophenyl)ethane


 21 22  0     0  0            999 V2000
    0.6069    0.2276    0.0000 C   0  0  0  0  0  0           0  0  0
   -0.1069    0.6414    0.0000 C   0  0  3  0  0  0           0  0  0
    0.6069   -0.6000    0.0000 C   0  0  0  0  0  0           0  0  0
    1.3276    0.6414    0.0000 C   0  0  0  0  0  0           0  0  0
   -0.8241    0.2310    0.0000 C   0  0  0  0  0  0           0  0  0
   -0.1034    1.4690    0.0000 C   0  0  3  0  0  0           0  0  0
    1.3276   -1.0172    0.0000 C   0  0  0  0  0  0           0  0  0
   -0.1069   -1.0172    0.0000 O   0  0  0  0  0  0           0  0  0
    2.0414    0.2276    0.0000 C   0  0  0  0  0  0           0  0  0
   -0.8241   -0.6000    0.0000 C   0  0  0  0  0  0           0  0  0
   -1.5379    0.6414    0.0000 C   0  0  0  0  0  0           0  0  0
    0.6103    1.8828    0.0000 Cl  0  0  0  0  0  0           0  0  0
   -0.8241    1.8828    0.0000 Cl  0  0  0  0  0  0           0  0  0
    0.6931    1.2552    0.0000 Cl  0  0  0  0  0  0           0  0  0
    2.0414   -0.6000    0.0000 C   0  0  0  0  0  0           0  0  0
    1.3310   -1.8483    0.0000 O   0  0  0  0  0  0           0  0  0
   -1.5379   -1.0172    0.0000 C   0  0  0  0  0  0           0  0  0
   -2.2586    0.2310    0.0000 C   0  0  0  0  0  0           0  0  0
    2.7586   -1.0172    0.0000 Cl  0  0  0  0  0  0           0  0  0
   -2.2586   -0.6000    0.0000 C   0  0  0  0  0  0           0  0  0
   -2.9724   -1.0172    0.0000 Cl  0  0  0  0  0  0           0  0  0
  1  2  1  0     0  0
  1  3  1  0     0  0
  1  4  2  0     0  0
  2  5  1  0     0  0
  2  6  1  0     0  0
  3  7  2  0     0  0
  3  8  1  0     0  0
  4  9  1  0     0  0
  5 10  1  0     0  0
  5 11  2  0     0  0
  6 12  1  0     0  0
  6 13  1  0     0  0
  6 14  1  0     0  0
  7 15  1  0     0  0
  7 16  1  0     0  0
 10 17  2  0     0  0
 11 18  1  0     0  0
 15 19  1  0     0  0
 17 20  1  0     0  0
 20 21  1  0     0  0
  9 15  2  0     0  0
 18 20  2  0     0  0
M  END
