# Supplementary material for: Genome-scale reconstruction and in silico analysis of the Ralstonia eutropha H16 for polyhydroxyalkanoate synthesis, lithoautotrophic growth, and 2-methyl citric acid production
Source: BMC Syst Biol. 2011 Jun 28;5:101. doi: 10.1186/1752-0509-5-101 (PMC3154180; doi:10.1186/1752-0509-5-101)
Supplement: Additional file 7 — mol files for each metabolite to estimate the charges of metabolites for pH 6, 7, and 8 using MarvinBeans software [file 1752-0509-5-101-S7.ZIP › Additional file 7/246tchph.mol]

2,4,6-Trichlorophenol


 10 10  0     0  0            999 V2000
    0.0000    0.6586    0.0000 C   0  0  0  0  0  0           0  0  0
   -0.7138    0.2483    0.0000 C   0  0  0  0  0  0           0  0  0
    0.7138    0.2483    0.0000 C   0  0  0  0  0  0           0  0  0
    0.0034    1.4862    0.0000 O   0  0  0  0  0  0           0  0  0
   -0.7138   -0.5759    0.0000 C   0  0  0  0  0  0           0  0  0
   -1.4310    0.6621    0.0000 Cl  0  0  0  0  0  0           0  0  0
    0.7138   -0.5759    0.0000 C   0  0  0  0  0  0           0  0  0
    1.4276    0.6586    0.0000 Cl  0  0  0  0  0  0           0  0  0
    0.0000   -0.9897    0.0000 C   0  0  0  0  0  0           0  0  0
    0.0034   -1.8138    0.0000 Cl  0  0  0  0  0  0           0  0  0
  1  2  1  0     0  0
  1  3  2  0     0  0
  1  4  1  0     0  0
  2  5  2  0     0  0
  2  6  1  0     0  0
  3  7  1  0     0  0
  3  8  1  0     0  0
  5  9  1  0     0  0
  9 10  1  0     0  0
  7  9  2  0     0  0
M  END
