# Supplementary material for: Genome-scale reconstruction and in silico analysis of the Ralstonia eutropha H16 for polyhydroxyalkanoate synthesis, lithoautotrophic growth, and 2-methyl citric acid production
Source: BMC Syst Biol. 2011 Jun 28;5:101. doi: 10.1186/1752-0509-5-101 (PMC3154180; doi:10.1186/1752-0509-5-101)
Supplement: Additional file 7 — mol files for each metabolite to estimate the charges of metabolites for pH 6, 7, and 8 using MarvinBeans software [file 1752-0509-5-101-S7.ZIP › Additional file 7/24dab.mol]

L-2,4-Diaminobutanoate 
 
 
  8  7  0  0  1  0  0  0  0  0999 V2000
   19.0626  -15.1176    0.0000 C   0  0  1  0  0  0  0  0  0  0  0  0
   17.8523  -14.4224    0.0000 C   0  0  0  0  0  0  0  0  0  0  0  0
   20.2793  -14.4224    0.0000 C   0  0  0  0  0  0  0  0  0  0  0  0
   19.0626  -16.5210    0.0000 N   0  0  0  0  0  0  0  0  0  0  0  0
   16.6420  -15.1176    0.0000 C   0  0  0  0  0  0  0  0  0  0  0  0
   21.4896  -15.1242    0.0000 O   0  0  0  0  0  0  0  0  0  0  0  0
   20.2728  -13.0190    0.0000 O   0  0  0  0  0  0  0  0  0  0  0  0
   15.4253  -14.4224    0.0000 N   0  0  0  0  0  0  0  0  0  0  0  0
  1  2  1  0     0  0
  1  3  1  0     0  0
  1  4  1  1     0  0
  2  5  1  0     0  0
  3  6  1  0     0  0
  3  7  2  0     0  0
  5  8  1  0     0  0
M  END
