# Supplementary material for: Genome-scale reconstruction and in silico analysis of the Ralstonia eutropha H16 for polyhydroxyalkanoate synthesis, lithoautotrophic growth, and 2-methyl citric acid production
Source: BMC Syst Biol. 2011 Jun 28;5:101. doi: 10.1186/1752-0509-5-101 (PMC3154180; doi:10.1186/1752-0509-5-101)
Supplement: Additional file 7 — mol files for each metabolite to estimate the charges of metabolites for pH 6, 7, and 8 using MarvinBeans software [file 1752-0509-5-101-S7.ZIP › Additional file 7/24danit.mol]

2,4-Diamino-6-nitrotoluene 
 
 
 12 12  0  0  0  0  0  0  0  0999 V2000
   28.1016  -24.0620    0.0000 C   0  0  0  0  0  0  0  0  0  0  0  0
   28.1016  -25.4623    0.0000 C   0  0  0  0  0  0  0  0  0  0  0  0
   29.3182  -26.1659    0.0000 C   0  0  0  0  0  0  0  0  0  0  0  0
   30.5275  -25.4623    0.0000 C   0  0  0  0  0  0  0  0  0  0  0  0
   30.5275  -24.0620    0.0000 C   0  0  0  0  0  0  0  0  0  0  0  0
   29.3182  -23.3654    0.0000 C   0  0  0  0  0  0  0  0  0  0  0  0
   29.3199  -21.9653    0.0000 C   0  0  0  0  0  0  0  0  0  0  0  0
   31.7417  -23.3664    0.0000 N   0  3  0  0  0  0  0  0  0  0  0  0
   29.3199  -27.5660    0.0000 N   0  0  0  0  0  0  0  0  0  0  0  0
   32.9547  -24.0637    0.0000 O   0  0  0  0  0  0  0  0  0  0  0  0
   31.7427  -21.9661    0.0000 O   0  5  0  0  0  0  0  0  0  0  0  0
   26.8754  -23.3506    0.0000 N   0  0  0  0  0  0  0  0  0  0  0  0
  6  7  1  0     0  0
  1  2  2  0     0  0
  5  8  1  0     0  0
  2  3  1  0     0  0
  3  9  1  0     0  0
  3  4  2  0     0  0
  8 10  2  0     0  0
  4  5  1  0     0  0
  8 11  1  0     0  0
  5  6  2  0     0  0
  6  1  1  0     0  0
  1 12  1  0     0  0
M  CHG  2   8   1  11  -1
M  END
