# Supplementary material for: Genome-scale reconstruction and in silico analysis of the Ralstonia eutropha H16 for polyhydroxyalkanoate synthesis, lithoautotrophic growth, and 2-methyl citric acid production
Source: BMC Syst Biol. 2011 Jun 28;5:101. doi: 10.1186/1752-0509-5-101 (PMC3154180; doi:10.1186/1752-0509-5-101)
Supplement: Additional file 7 — mol files for each metabolite to estimate the charges of metabolites for pH 6, 7, and 8 using MarvinBeans software [file 1752-0509-5-101-S7.ZIP › Additional file 7/25drapp.mol]

2,5-Diamino-6-(5'-phosphoribosylamino)-4-pyrimidineone 
 
 
 23 24  0  0  1  0  0  0  0  0999 V2000
   29.6921  -25.0617    0.0000 P   0  0  3  0  0  0  0  0  0  0  0  0
   31.1140  -25.0617    0.0000 O   0  0  0  0  0  0  0  0  0  0  0  0
   28.2638  -25.0617    0.0000 O   0  0  0  0  0  0  0  0  0  0  0  0
   29.6921  -23.5614    0.0000 O   0  0  0  0  0  0  0  0  0  0  0  0
   29.6921  -26.4835    0.0000 O   0  0  0  0  0  0  0  0  0  0  0  0
   32.2546  -25.0617    0.0000 C   0  0  0  0  0  0  0  0  0  0  0  0
   33.6108  -25.5072    0.0000 C   0  0  2  0  0  0  0  0  0  0  0  0
   34.0433  -26.8700    0.0000 C   0  0  2  0  0  0  0  0  0  0  0  0
   34.7509  -24.6816    0.0000 O   0  0  0  0  0  0  0  0  0  0  0  0
   35.4716  -26.8700    0.0000 C   0  0  2  0  0  0  0  0  0  0  0  0
   33.1979  -27.7354    0.0000 O   0  0  0  0  0  0  0  0  0  0  0  0
   35.9172  -25.5072    0.0000 C   0  0  2  0  0  0  0  0  0  0  0  0
   36.3103  -27.7354    0.0000 O   0  0  0  0  0  0  0  0  0  0  0  0
   37.3782  -25.0879    0.0000 N   0  0  0  0  0  0  0  0  0  0  0  0
   37.3782  -23.6660    0.0000 C   0  0  0  0  0  0  0  0  0  0  0  0
   36.1465  -22.9389    0.0000 C   0  0  0  0  0  0  0  0  0  0  0  0
   38.6297  -22.9389    0.0000 N   0  0  0  0  0  0  0  0  0  0  0  0
   36.1465  -21.4973    0.0000 C   0  0  0  0  0  0  0  0  0  0  0  0
   34.9338  -23.4104    0.0000 N   0  0  0  0  0  0  0  0  0  0  0  0
   38.6297  -21.4973    0.0000 C   0  0  0  0  0  0  0  0  0  0  0  0
   37.3782  -20.7832    0.0000 N   0  0  0  0  0  0  0  0  0  0  0  0
   34.9147  -20.7832    0.0000 O   0  0  0  0  0  0  0  0  0  0  0  0
   39.8614  -20.7832    0.0000 N   0  0  0  0  0  0  0  0  0  0  0  0
  1  2  1  0     0  0
  1  3  1  0     0  0
  1  4  1  0     0  0
  1  5  2  0     0  0
  2  6  1  0     0  0
  7  6  1  1     0  0
  7  8  1  0     0  0
  7  9  1  0     0  0
  8 10  1  0     0  0
  8 11  1  6     0  0
  9 12  1  0     0  0
 10 13  1  6     0  0
 12 14  1  1     0  0
 14 15  1  0     0  0
 15 16  2  0     0  0
 15 17  1  0     0  0
 16 18  1  0     0  0
 16 19  1  0     0  0
 17 20  2  0     0  0
 18 21  1  0     0  0
 18 22  2  0     0  0
 20 23  1  0     0  0
 10 12  1  0     0  0
 20 21  1  0     0  0
M  END
