# Supplementary material for: Genome-scale reconstruction and in silico analysis of the Ralstonia eutropha H16 for polyhydroxyalkanoate synthesis, lithoautotrophic growth, and 2-methyl citric acid production
Source: BMC Syst Biol. 2011 Jun 28;5:101. doi: 10.1186/1752-0509-5-101 (PMC3154180; doi:10.1186/1752-0509-5-101)
Supplement: Additional file 7 — mol files for each metabolite to estimate the charges of metabolites for pH 6, 7, and 8 using MarvinBeans software [file 1752-0509-5-101-S7.ZIP › Additional file 7/26dap-M.mol]

meso-2,6-Diaminoheptanedioate


 13 12  0     0  0            999 V2000
    1.4345   -0.1897    0.0000 C   0  0  1  0  0  0           0  0  0
    2.1552    0.2207    0.0000 C   0  0  0  0  0  0           0  0  0
    0.7172    0.2207    0.0000 C   0  0  0  0  0  0           0  0  0
    1.4345   -1.0207    0.0000 N   0  0  0  0  0  0           0  0  0
    2.8690   -0.1897    0.0000 O   0  0  0  0  0  0           0  0  0
    2.1552    1.0517    0.0000 O   0  0  0  0  0  0           0  0  0
    0.0000   -0.1897    0.0000 C   0  0  0  0  0  0           0  0  0
   -0.7207    0.2207    0.0000 C   0  0  0  0  0  0           0  0  0
   -1.4345   -0.1897    0.0000 C   0  0  1  0  0  0           0  0  0
   -2.1552    0.2207    0.0000 C   0  0  0  0  0  0           0  0  0
   -1.4345   -1.0207    0.0000 N   0  0  0  0  0  0           0  0  0
   -2.8690   -0.1897    0.0000 O   0  0  0  0  0  0           0  0  0
   -2.1552    1.0517    0.0000 O   0  0  0  0  0  0           0  0  0
  1  2  1  0     0  0
  1  3  1  0     0  0
  1  4  1  6     0  0
  2  5  1  0     0  0
  2  6  2  0     0  0
  3  7  1  0     0  0
  7  8  1  0     0  0
  8  9  1  0     0  0
  9 10  1  0     0  0
  9 11  1  6     0  0
 10 12  1  0     0  0
 10 13  2  0     0  0
M  END
