# Supplementary material for: Genome-scale reconstruction and in silico analysis of the Ralstonia eutropha H16 for polyhydroxyalkanoate synthesis, lithoautotrophic growth, and 2-methyl citric acid production
Source: BMC Syst Biol. 2011 Jun 28;5:101. doi: 10.1186/1752-0509-5-101 (PMC3154180; doi:10.1186/1752-0509-5-101)
Supplement: Additional file 7 — mol files for each metabolite to estimate the charges of metabolites for pH 6, 7, and 8 using MarvinBeans software [file 1752-0509-5-101-S7.ZIP › Additional file 7/26dhccoa.mol]

2,6-Dihydroxycyclohexane-1-carboxyl-CoA


 58 61  0     0  0            999 V2000
    0.2793    2.9793    0.0000 N   0  0  3  0  0  0           0  0  0
   -0.0345    1.6690    0.0000 C   0  0  1  0  0  0           0  0  0
   -1.0414    2.9793    0.0000 C   0  0  0  0  0  0           0  0  0
    0.2793    3.7448    0.0000 C   0  0  0  0  0  0           0  0  0
   -0.2621    0.9517    0.0000 C   0  0  1  0  0  0           0  0  0
   -0.6655    2.1241    0.0000 O   0  0  0  0  0  0           0  0  0
   -1.0414    3.7448    0.0000 C   0  0  0  0  0  0           0  0  0
   -1.7103    2.5966    0.0000 N   0  0  0  0  0  0           0  0  0
   -0.3862    4.1276    0.0000 N   0  0  0  0  0  0           0  0  0
   -1.0379    0.9517    0.0000 C   0  0  1  0  0  0           0  0  0
    0.1759    0.3414    0.0000 O   0  0  0  0  0  0           0  0  0
   -1.2793    1.6759    0.0000 C   0  0  1  0  0  0           0  0  0
   -1.7103    4.1241    0.0000 C   0  0  0  0  0  0           0  0  0
   -2.3690    2.9793    0.0000 C   0  0  0  0  0  0           0  0  0
   -1.4207    0.4138    0.0000 O   0  0  0  0  0  0           0  0  0
   -1.9828    1.8966    0.0000 C   0  0  0  0  0  0           0  0  0
   -2.3690    3.7448    0.0000 N   0  0  0  0  0  0           0  0  0
   -1.7138    4.8759    0.0000 N   0  0  0  0  0  0           0  0  0
   -2.2310    0.4172    0.0000 P   0  0  3  0  0  0           0  0  0
   -3.0172    1.4103    0.0000 O   0  0  0  0  0  0           0  0  0
   -2.1724    1.1414    0.0000 O   0  0  0  0  0  0           0  0  0
   -2.9690    0.3966    0.0000 O   0  0  0  0  0  0           0  0  0
   -2.2345   -0.3414    0.0000 O   0  0  0  0  0  0           0  0  0
   -4.2310    1.3931    0.0000 P   0  0  3  0  0  0           0  0  0
   -4.2310   -0.2069    0.0000 O   0  0  0  0  0  0           0  0  0
   -4.2241    2.1655    0.0000 O   0  0  0  0  0  0           0  0  0
   -4.9828    1.4103    0.0000 O   0  0  0  0  0  0           0  0  0
   -4.2241   -1.7448    0.0000 P   0  0  3  0  0  0           0  0  0
   -3.4345   -1.7310    0.0000 O   0  0  0  0  0  0           0  0  0
   -4.2379   -2.6414    0.0000 O   0  0  0  0  0  0           0  0  0
   -4.9793   -1.7310    0.0000 O   0  0  0  0  0  0           0  0  0
   -2.7862   -1.3552    0.0000 C   0  0  0  0  0  0           0  0  0
   -2.1276   -1.7310    0.0000 C   0  0  3  0  0  0           0  0  0
   -1.4759   -1.3552    0.0000 C   0  0  3  0  0  0           0  0  0
   -2.1207   -2.4345    0.0000 C   0  0  0  0  0  0           0  0  0
   -2.1414   -0.9517    0.0000 C   0  0  0  0  0  0           0  0  0
   -0.8207   -1.7310    0.0000 C   0  0  0  0  0  0           0  0  0
   -1.4759   -0.5931    0.0000 O   0  0  0  0  0  0           0  0  0
   -0.1586   -1.3552    0.0000 N   0  0  0  0  0  0           0  0  0
   -0.8207   -2.4862    0.0000 O   0  0  0  0  0  0           0  0  0
    0.4897   -1.7310    0.0000 C   0  0  0  0  0  0           0  0  0
    1.1448   -1.3552    0.0000 C   0  0  0  0  0  0           0  0  0
    1.8000   -1.7310    0.0000 C   0  0  0  0  0  0           0  0  0
    2.4552   -1.3552    0.0000 N   0  0  0  0  0  0           0  0  0
    1.8000   -2.4862    0.0000 O   0  0  0  0  0  0           0  0  0
    3.1103   -1.7310    0.0000 C   0  0  0  0  0  0           0  0  0
    3.7724   -1.3552    0.0000 C   0  0  0  0  0  0           0  0  0
    4.4241   -1.7379    0.0000 S   0  0  0  0  0  0           0  0  0
    5.0862   -1.3621    0.0000 C   0  0  0  0  0  0           0  0  0
    5.7414   -1.7448    0.0000 C   0  0  3  0  0  0           0  0  0
    5.0897   -0.6000    0.0000 O   0  0  0  0  0  0           0  0  0
    5.7414   -2.5690    0.0000 C   0  0  3  0  0  0           0  0  0
    6.4552   -1.3310    0.0000 C   0  0  3  0  0  0           0  0  0
    6.4552   -2.9828    0.0000 C   0  0  0  0  0  0           0  0  0
    5.0276   -2.9828    0.0000 O   0  0  0  0  0  0           0  0  0
    7.1690   -1.7448    0.0000 C   0  0  0  0  0  0           0  0  0
    6.4586   -0.5069    0.0000 O   0  0  0  0  0  0           0  0  0
    7.1690   -2.5690    0.0000 C   0  0  0  0  0  0           0  0  0
  2  1  1  1     0  0
  1  3  1  0     0  0
  1  4  1  0     0  0
  2  5  1  0     0  0
  2  6  1  0     0  0
  3  7  2  0     0  0
  3  8  1  0     0  0
  4  9  2  0     0  0
  5 10  1  0     0  0
  5 11  1  6     0  0
  6 12  1  0     0  0
  7 13  1  0     0  0
  8 14  2  0     0  0
 10 15  1  6     0  0
 12 16  1  1     0  0
 13 17  2  0     0  0
 13 18  1  0     0  0
 15 19  1  0     0  0
 16 20  1  0     0  0
 19 21  1  0     0  0
 19 22  1  0     0  0
 19 23  2  0     0  0
 20 24  1  0     0  0
 24 25  1  0     0  0
 24 26  1  0     0  0
 24 27  2  0     0  0
 25 28  1  0     0  0
 28 29  1  0     0  0
 28 30  1  0     0  0
 28 31  2  0     0  0
 29 32  1  0     0  0
 32 33  1  0     0  0
 33 34  1  0     0  0
 33 35  1  0     0  0
 33 36  1  0     0  0
 34 37  1  0     0  0
 34 38  1  0     0  0
 37 39  1  0     0  0
 37 40  2  0     0  0
 39 41  1  0     0  0
 41 42  1  0     0  0
 42 43  1  0     0  0
 43 44  1  0     0  0
 43 45  2  0     0  0
 44 46  1  0     0  0
 46 47  1  0     0  0
 47 48  1  0     0  0
 48 49  1  0     0  0
 49 50  1  0     0  0
 49 51  2  0     0  0
 50 52  1  0     0  0
 50 53  1  0     0  0
 52 54  1  0     0  0
 52 55  1  0     0  0
 53 56  1  0     0  0
 53 57  1  0     0  0
 54 58  1  0     0  0
  7  9  1  0     0  0
 10 12  1  0     0  0
 14 17  1  0     0  0
 56 58  1  0     0  0
M  END
