# Supplementary material for: Genome-scale reconstruction and in silico analysis of the Ralstonia eutropha H16 for polyhydroxyalkanoate synthesis, lithoautotrophic growth, and 2-methyl citric acid production
Source: BMC Syst Biol. 2011 Jun 28;5:101. doi: 10.1186/1752-0509-5-101 (PMC3154180; doi:10.1186/1752-0509-5-101)
Supplement: Additional file 7 — mol files for each metabolite to estimate the charges of metabolites for pH 6, 7, and 8 using MarvinBeans software [file 1752-0509-5-101-S7.ZIP › Additional file 7/2a3cms.mol]

2-Amino-3-carboxymuconate semialdehyde 
 
 
 14 13  0  0  0  0  0  0  0  0999 V2000
   18.8795  -16.2243    0.0000 C   0  0  0  0  0  0  0  0  0  0  0  0
   18.8737  -18.7293    0.0000 C   0  0  0  0  0  0  0  0  0  0  0  0
   17.5235  -15.4520    0.0000 C   0  0  0  0  0  0  0  0  0  0  0  0
   19.9937  -15.5818    0.0000 C   0  0  0  0  0  0  0  0  0  0  0  0
   17.6451  -19.5015    0.0000 C   0  0  0  0  0  0  0  0  0  0  0  0
   19.9761  -19.3896    0.0000 N   0  0  0  0  0  0  0  0  0  0  0  0
   16.1851  -16.2243    0.0000 C   0  0  0  0  0  0  0  0  0  0  0  0
   21.1022  -16.2243    0.0000 O   0  0  0  0  0  0  0  0  0  0  0  0
   20.0519  -14.3724    0.0000 O   0  0  0  0  0  0  0  0  0  0  0  0
   16.5013  -18.6879    0.0000 O   0  0  0  0  0  0  0  0  0  0  0  0
   17.6509  -20.7810    0.0000 O   0  0  0  0  0  0  0  0  0  0  0  0
   16.1851  -17.1500    0.0000 C   0  0  0  0  0  0  0  0  0  0  0  0
   14.9176  -17.7757    0.0000 O   0  0  0  0  0  0  0  0  0  0  0  0
   17.3464  -17.9090    0.0000 H   0  0  0  0  0  0  0  0  0  0  0  0
  1  2  2  0     0  0
  1  3  1  0     0  0
  1  4  1  0     0  0
  2  5  1  0     0  0
  2  6  1  0     0  0
  3  7  2  0     0  0
  4  8  1  0     0  0
  4  9  2  0     0  0
  5 10  1  0     0  0
  5 11  2  0     0  0
  7 12  1  0     0  0
 12 13  2  0     0  0
 12 14  1  0     0  0
M  END
