# Supplementary material for: Genome-scale reconstruction and in silico analysis of the Ralstonia eutropha H16 for polyhydroxyalkanoate synthesis, lithoautotrophic growth, and 2-methyl citric acid production
Source: BMC Syst Biol. 2011 Jun 28;5:101. doi: 10.1186/1752-0509-5-101 (PMC3154180; doi:10.1186/1752-0509-5-101)
Supplement: Additional file 7 — mol files for each metabolite to estimate the charges of metabolites for pH 6, 7, and 8 using MarvinBeans software [file 1752-0509-5-101-S7.ZIP › Additional file 7/2aa.mol]

2-Aminoacrylate 
 
 
  6  5  0  0  0  0  0  0  0  0999 V2000
   18.4100  -14.0680    0.0000 C   0  0  0  0  0  0  0  0  0  0  0  0
   18.4100  -15.4720    0.0000 C   0  0  0  0  0  0  0  0  0  0  0  0
   17.1993  -13.3725    0.0000 C   0  0  0  0  0  0  0  0  0  0  0  0
   19.6207  -13.3725    0.0000 N   0  0  0  0  0  0  0  0  0  0  0  0
   17.1929  -16.1675    0.0000 O   0  0  0  0  0  0  0  0  0  0  0  0
   19.6271  -16.1675    0.0000 O   0  0  0  0  0  0  0  0  0  0  0  0
  1  2  1  0     0  0
  1  3  2  0     0  0
  1  4  1  0     0  0
  2  5  1  0     0  0
  2  6  2  0     0  0
M  END
