# Supplementary material for: Genome-scale reconstruction and in silico analysis of the Ralstonia eutropha H16 for polyhydroxyalkanoate synthesis, lithoautotrophic growth, and 2-methyl citric acid production
Source: BMC Syst Biol. 2011 Jun 28;5:101. doi: 10.1186/1752-0509-5-101 (PMC3154180; doi:10.1186/1752-0509-5-101)
Supplement: Additional file 7 — mol files for each metabolite to estimate the charges of metabolites for pH 6, 7, and 8 using MarvinBeans software [file 1752-0509-5-101-S7.ZIP › Additional file 7/2ag3pc.mol]

2-Acyl-sn-glycero-3-phosphocholine 

 
 19 18  0  0  1  0  0  0  0  0999 V2000
   26.1034  -21.8590    0.0000 P   0  0  3  0  0  0  0  0  0  0  0  0
   24.8286  -21.8648    0.0000 O   0  0  0  0  0  0  0  0  0  0  0  0
   27.3841  -21.8590    0.0000 O   0  0  0  0  0  0  0  0  0  0  0  0
   26.1034  -20.5665    0.0000 O   0  0  0  0  0  0  0  0  0  0  0  0
   26.1093  -23.2391    0.0000 O   0  0  0  0  0  0  0  0  0  0  0  0
   23.7116  -21.2215    0.0000 C   0  0  0  0  0  0  0  0  0  0  0  0
   28.0333  -22.9642    0.0000 C   0  0  0  0  0  0  0  0  0  0  0  0
   23.7116  -19.9350    0.0000 C   0  0  3  0  0  0  0  0  0  0  0  0
   29.2029  -22.9057    0.0000 C   0  0  0  0  0  0  0  0  0  0  0  0
   24.8286  -19.2917    0.0000 O   0  0  0  0  0  0  0  0  0  0  0  0
   22.5947  -19.2917    0.0000 C   0  0  0  0  0  0  0  0  0  0  0  0
   29.9572  -24.0811    0.0000 N   0  3  3  0  0  0  0  0  0  0  0  0
   24.8286  -17.7360    0.0000 C   0  0  0  0  0  0  0  0  0  0  0  0
   22.5947  -18.0109    0.0000 O   0  0  0  0  0  0  0  0  0  0  0  0
   31.7761  -24.0577    0.0000 C   0  0  0  0  0  0  0  0  0  0  0  0
   28.9398  -25.6017    0.0000 C   0  0  0  0  0  0  0  0  0  0  0  0
   31.0509  -25.6485    0.0000 C   0  0  0  0  0  0  0  0  0  0  0  0
   25.9397  -17.0928    0.0000 O   0  0  0  0  0  0  0  0  0  0  0  0
   23.7116  -17.0928    0.0000 R   0  0  0  0  0  0  0  0  0  0  0  0
  1  2  1  0     0  0
  1  3  1  0     0  0
  1  4  1  0     0  0
  1  5  2  0     0  0
  2  6  1  0     0  0
  3  7  1  0     0  0
  6  8  1  0     0  0
  7  9  1  0     0  0
  8 10  1  1     0  0
  8 11  1  0     0  0
  9 12  1  0     0  0
 10 13  1  0     0  0
 11 14  1  0     0  0
 12 15  1  0     0  0
 12 16  1  0     0  0
 12 17  1  0     0  0
 13 18  2  0     0  0
 13 19  1  0     0  0
M  CHG  1  12   1
M  END
