# Supplementary material for: Genome-scale reconstruction and in silico analysis of the Ralstonia eutropha H16 for polyhydroxyalkanoate synthesis, lithoautotrophic growth, and 2-methyl citric acid production
Source: BMC Syst Biol. 2011 Jun 28;5:101. doi: 10.1186/1752-0509-5-101 (PMC3154180; doi:10.1186/1752-0509-5-101)
Supplement: Additional file 7 — mol files for each metabolite to estimate the charges of metabolites for pH 6, 7, and 8 using MarvinBeans software [file 1752-0509-5-101-S7.ZIP › Additional file 7/2ag3pe.mol]

2-Acyl-sn-glycero-3-phosphoethanolamin 
 
 
 16 15  0  0  1  0  0  0  0  0999 V2000
   27.9417  -19.9440    0.0000 C   0  0  1  0  0  0  0  0  0  0  0  0
   27.2416  -21.1574    0.0000 C   0  0  0  0  0  0  0  0  0  0  0  0
   29.6218  -19.8740    0.0000 O   0  0  0  0  0  0  0  0  0  0  0  0
   27.2358  -18.7423    0.0000 C   0  0  0  0  0  0  0  0  0  0  0  0
   27.9417  -22.3709    0.0000 O   0  0  0  0  0  0  0  0  0  0  0  0
   30.2869  -18.6547    0.0000 C   0  0  0  0  0  0  0  0  0  0  0  0
   27.9359  -17.5230    0.0000 O   0  0  0  0  0  0  0  0  0  0  0  0
   27.9359  -23.7768    0.0000 P   0  0  3  0  0  0  0  0  0  0  0  0
   29.5751  -17.4297    0.0000 O   0  0  0  0  0  0  0  0  0  0  0  0
   31.6811  -18.6490    0.0000 R   0  0  0  0  0  0  0  0  0  0  0  0
   26.5298  -23.7768    0.0000 O   0  0  0  0  0  0  0  0  0  0  0  0
   27.9300  -25.1770    0.0000 O   0  0  0  0  0  0  0  0  0  0  0  0
   29.3361  -23.7768    0.0000 O   0  0  0  0  0  0  0  0  0  0  0  0
   25.3165  -24.4712    0.0000 C   0  0  0  0  0  0  0  0  0  0  0  0
   24.1146  -23.7768    0.0000 C   0  0  0  0  0  0  0  0  0  0  0  0
   22.8955  -24.4652    0.0000 N   0  0  0  0  0  0  0  0  0  0  0  0
  1  2  1  0     0  0
  1  3  1  1     0  0
  1  4  1  0     0  0
  2  5  1  0     0  0
  3  6  1  0     0  0
  4  7  1  0     0  0
  5  8  1  0     0  0
  6  9  2  0     0  0
  6 10  1  0     0  0
  8 11  1  0     0  0
  8 12  1  0     0  0
  8 13  2  0     0  0
 11 14  1  0     0  0
 14 15  1  0     0  0
 15 16  1  0     0  0
M  END
