# Supplementary material for: Genome-scale reconstruction and in silico analysis of the Ralstonia eutropha H16 for polyhydroxyalkanoate synthesis, lithoautotrophic growth, and 2-methyl citric acid production
Source: BMC Syst Biol. 2011 Jun 28;5:101. doi: 10.1186/1752-0509-5-101 (PMC3154180; doi:10.1186/1752-0509-5-101)
Supplement: Additional file 7 — mol files for each metabolite to estimate the charges of metabolites for pH 6, 7, and 8 using MarvinBeans software [file 1752-0509-5-101-S7.ZIP › Additional file 7/2ag3ps.mol]

2-Acyl-sn-glycero-3-phosphoserine 
 
 
 19 18  0  0  1  0  0  0  0  0999 V2000
   28.5555  -20.8423    0.0000 C   0  0  2  0  0  0  0  0  0  0  0  0
   27.8624  -22.0552    0.0000 C   0  0  0  0  0  0  0  0  0  0  0  0
   27.8495  -19.6356    0.0000 C   0  0  0  0  0  0  0  0  0  0  0  0
   29.9611  -20.8423    0.0000 O   0  0  0  0  0  0  0  0  0  0  0  0
   28.5555  -23.2619    0.0000 O   0  0  0  0  0  0  0  0  0  0  0  0
   28.5491  -18.4161    0.0000 O   0  0  0  0  0  0  0  0  0  0  0  0
   30.6222  -19.6163    0.0000 C   0  0  0  0  0  0  0  0  0  0  0  0
   28.5491  -24.6673    0.0000 P   0  0  3  0  0  0  0  0  0  0  0  0
   29.9097  -18.3905    0.0000 O   0  0  0  0  0  0  0  0  0  0  0  0
   32.0150  -19.6099    0.0000 R   0  0  0  0  0  0  0  0  0  0  0  0
   27.1435  -24.6673    0.0000 O   0  0  0  0  0  0  0  0  0  0  0  0
   28.5426  -26.0666    0.0000 O   0  0  0  0  0  0  0  0  0  0  0  0
   29.9548  -24.6673    0.0000 O   0  0  0  0  0  0  0  0  0  0  0  0
   25.9369  -25.3670    0.0000 C   0  0  0  0  0  0  0  0  0  0  0  0
   24.7239  -24.6673    0.0000 C   0  0  1  0  0  0  0  0  0  0  0  0
   23.5173  -25.3541    0.0000 C   0  0  0  0  0  0  0  0  0  0  0  0
   24.7176  -23.2682    0.0000 N   0  0  0  0  0  0  0  0  0  0  0  0
   22.3043  -24.6610    0.0000 O   0  0  0  0  0  0  0  0  0  0  0  0
   23.5110  -26.7532    0.0000 O   0  0  0  0  0  0  0  0  0  0  0  0
  1  2  1  0     0  0
  1  3  1  0     0  0
  1  4  1  1     0  0
  2  5  1  0     0  0
  3  6  1  0     0  0
  4  7  1  0     0  0
  5  8  1  0     0  0
  7  9  2  0     0  0
  7 10  1  0     0  0
  8 11  1  0     0  0
  8 12  1  0     0  0
  8 13  2  0     0  0
 11 14  1  0     0  0
 14 15  1  0     0  0
 15 16  1  0     0  0
 15 17  1  1     0  0
 16 18  1  0     0  0
 16 19  2  0     0  0
M  END
