# Supplementary material for: Genome-scale reconstruction and in silico analysis of the Ralstonia eutropha H16 for polyhydroxyalkanoate synthesis, lithoautotrophic growth, and 2-methyl citric acid production
Source: BMC Syst Biol. 2011 Jun 28;5:101. doi: 10.1186/1752-0509-5-101 (PMC3154180; doi:10.1186/1752-0509-5-101)
Supplement: Additional file 7 — mol files for each metabolite to estimate the charges of metabolites for pH 6, 7, and 8 using MarvinBeans software [file 1752-0509-5-101-S7.ZIP › Additional file 7/2amc.mol]

2-Aminomuconate


 11 10  0     0  0            999 V2000
    7.4917   -6.8417    0.0000 C   0  0  0  0  0  0           0  0  0
    7.4917   -7.8208    0.0000 C   0  0  0  0  0  0           0  0  0
    8.3454   -8.3125    0.0000 C   0  0  0  0  0  0           0  0  0
    9.1907   -7.3833    0.0000 C   0  0  0  0  0  0           0  0  0
    9.1907   -6.8417    0.0000 C   0  0  0  0  0  0           0  0  0
    8.3454   -6.3500    0.0000 C   0  0  0  0  0  0           0  0  0
    8.3433   -9.0746    0.0000 O   0  0  0  0  0  0           0  0  0
    9.0344   -7.9963    0.0000 O   0  0  0  0  0  0           0  0  0
    8.5346   -7.7625    0.0000 O   0  0  0  0  0  0           0  0  0
    9.8510   -7.7625    0.0000 O   0  0  0  0  0  0           0  0  0
    9.8513   -6.4631    0.0000 N   0  0  0  0  0  0           0  0  0
  6  1  1  0     0  0
  3  7  2  0     0  0
  1  2  2  0     0  0
  3  8  1  0     0  0
  2  3  1  0     0  0
  4  9  1  0     0  0
  4  5  1  0     0  0
  4 10  2  0     0  0
  5  6  2  0     0  0
  5 11  1  0     0  0
M  END
