# Supplementary material for: Genome-scale reconstruction and in silico analysis of the Ralstonia eutropha H16 for polyhydroxyalkanoate synthesis, lithoautotrophic growth, and 2-methyl citric acid production
Source: BMC Syst Biol. 2011 Jun 28;5:101. doi: 10.1186/1752-0509-5-101 (PMC3154180; doi:10.1186/1752-0509-5-101)
Supplement: Additional file 7 — mol files for each metabolite to estimate the charges of metabolites for pH 6, 7, and 8 using MarvinBeans software [file 1752-0509-5-101-S7.ZIP › Additional file 7/2amcs.mol]

2-Aminomuconate semialdehyde 
 
 
 11 10  0  0  0  0  0  0  0  0999 V2000
   19.1355  -12.8035    0.0000 C   0  0  0  0  0  0  0  0  0  0  0  0
   17.9009  -12.2244    0.0000 C   0  0  0  0  0  0  0  0  0  0  0  0
   19.1355  -13.8600    0.0000 C   0  0  0  0  0  0  0  0  0  0  0  0
   20.3448  -12.3071    0.0000 N   0  0  0  0  0  0  0  0  0  0  0  0
   16.5071  -12.9754    0.0000 C   0  0  0  0  0  0  0  0  0  0  0  0
   18.1999  -14.3628    0.0000 O   0  0  0  0  0  0  0  0  0  0  0  0
   20.1857  -14.4200    0.0000 O   0  0  0  0  0  0  0  0  0  0  0  0
   16.5133  -15.2284    0.0000 C   0  0  0  0  0  0  0  0  0  0  0  0
   17.7291  -15.9157    0.0000 C   0  0  0  0  0  0  0  0  0  0  0  0
   17.7418  -17.3031    0.0000 O   0  0  0  0  0  0  0  0  0  0  0  0
   18.9318  -15.2065    0.0000 H   0  0  0  0  0  0  0  0  0  0  0  0
  1  2  2  0     0  0
  1  3  1  0     0  0
  1  4  1  0     0  0
  2  5  1  0     0  0
  3  6  1  0     0  0
  3  7  2  0     0  0
  5  8  2  0     0  0
  8  9  1  0     0  0
  9 10  2  0     0  0
  9 11  1  0     0  0
M  END
