# Supplementary material for: Genome-scale reconstruction and in silico analysis of the Ralstonia eutropha H16 for polyhydroxyalkanoate synthesis, lithoautotrophic growth, and 2-methyl citric acid production
Source: BMC Syst Biol. 2011 Jun 28;5:101. doi: 10.1186/1752-0509-5-101 (PMC3154180; doi:10.1186/1752-0509-5-101)
Supplement: Additional file 7 — mol files for each metabolite to estimate the charges of metabolites for pH 6, 7, and 8 using MarvinBeans software [file 1752-0509-5-101-S7.ZIP › Additional file 7/2amoeccoa.mol]

2-Amino-5-oxocyclohex-1-enecarbonyl-CoA


 58 61  0     1  0            999 V2000
    0.4276    3.2000    0.0000 N   0  0  3  0  0  0           0  0  0
    0.1138    1.8966    0.0000 C   0  0  2  0  0  0           0  0  0
   -0.8862    3.2000    0.0000 C   0  0  0  0  0  0           0  0  0
    0.4276    3.9586    0.0000 C   0  0  0  0  0  0           0  0  0
   -0.5069    2.3448    0.0000 O   0  0  0  0  0  0           0  0  0
   -0.1138    1.1931    0.0000 C   0  0  1  0  0  0           0  0  0
   -0.8862    3.9586    0.0000 C   0  0  0  0  0  0           0  0  0
   -1.5414    2.8172    0.0000 N   0  0  0  0  0  0           0  0  0
   -0.2276    4.3414    0.0000 N   0  0  0  0  0  0           0  0  0
   -1.1172    1.9103    0.0000 C   0  0  1  0  0  0           0  0  0
   -0.8793    1.1931    0.0000 C   0  0  1  0  0  0           0  0  0
    0.3310    0.5862    0.0000 O   0  0  0  0  0  0           0  0  0
   -1.5414    4.3345    0.0000 C   0  0  0  0  0  0           0  0  0
   -2.1931    3.2000    0.0000 C   0  0  0  0  0  0           0  0  0
   -1.8172    2.1310    0.0000 C   0  0  0  0  0  0           0  0  0
   -1.2621    0.6552    0.0000 O   0  0  0  0  0  0           0  0  0
   -2.1931    3.9586    0.0000 N   0  0  0  0  0  0           0  0  0
   -1.5448    5.0828    0.0000 N   0  0  0  0  0  0           0  0  0
   -2.8448    1.6448    0.0000 O   0  0  0  0  0  0           0  0  0
   -2.0586    0.6621    0.0000 P   0  0  3  0  0  0           0  0  0
   -4.0414    1.6310    0.0000 P   0  0  3  0  0  0           0  0  0
   -2.0035    1.3759    0.0000 O   0  0  0  0  0  0           0  0  0
   -2.7931    0.6414    0.0000 O   0  0  0  0  0  0           0  0  0
   -2.0655   -0.0931    0.0000 O   0  0  0  0  0  0           0  0  0
   -4.0414    0.0448    0.0000 O   0  0  0  0  0  0           0  0  0
   -4.0345    2.3897    0.0000 O   0  0  0  0  0  0           0  0  0
   -4.7931    1.6448    0.0000 O   0  0  0  0  0  0           0  0  0
   -4.0345   -1.4862    0.0000 P   0  0  3  0  0  0           0  0  0
   -3.2552   -1.4690    0.0000 O   0  0  0  0  0  0           0  0  0
   -4.0483   -2.3724    0.0000 O   0  0  0  0  0  0           0  0  0
   -4.7897   -1.4724    0.0000 O   0  0  0  0  0  0           0  0  0
   -2.6069   -1.0966    0.0000 C   0  0  0  0  0  0           0  0  0
   -1.9586   -1.4724    0.0000 C   0  0  3  0  0  0           0  0  0
   -1.3103   -1.0966    0.0000 C   0  0  3  0  0  0           0  0  0
   -1.9448   -2.1379    0.0000 C   0  0  0  0  0  0           0  0  0
   -1.9448   -0.6655    0.0000 C   0  0  0  0  0  0           0  0  0
   -0.6586   -1.4724    0.0000 C   0  0  0  0  0  0           0  0  0
   -1.3103   -0.3448    0.0000 O   0  0  0  0  0  0           0  0  0
   -0.0103   -1.0966    0.0000 N   0  0  0  0  0  0           0  0  0
   -0.6586   -2.2207    0.0000 O   0  0  0  0  0  0           0  0  0
    0.6379   -1.4724    0.0000 C   0  0  0  0  0  0           0  0  0
    1.2897   -1.0966    0.0000 C   0  0  0  0  0  0           0  0  0
    1.9379   -1.4724    0.0000 C   0  0  0  0  0  0           0  0  0
    2.5862   -1.0966    0.0000 N   0  0  0  0  0  0           0  0  0
    1.9379   -2.2207    0.0000 O   0  0  0  0  0  0           0  0  0
    3.2379   -1.4690    0.0000 C   0  0  0  0  0  0           0  0  0
    3.8862   -1.0966    0.0000 C   0  0  0  0  0  0           0  0  0
    4.5379   -1.4724    0.0000 S   0  0  0  0  0  0           0  0  0
    5.1897   -1.8448    0.0000 C   0  0  0  0  0  0           0  0  0
    5.1897   -2.5966    0.0000 C   0  0  0  0  0  0           0  0  0
    5.8379   -1.4690    0.0000 O   0  0  0  0  0  0           0  0  0
    5.8483   -2.9690    0.0000 C   0  0  0  0  0  0           0  0  0
    4.5414   -2.9690    0.0000 C   0  0  0  0  0  0           0  0  0
    5.8483   -3.7276    0.0000 C   0  0  0  0  0  0           0  0  0
    6.4965   -2.5931    0.0000 N   0  0  0  0  0  0           0  0  0
    4.5414   -3.7276    0.0000 C   0  0  0  0  0  0           0  0  0
    5.1897   -4.1103    0.0000 C   0  0  0  0  0  0           0  0  0
    3.8897   -4.1000    0.0000 O   0  0  0  0  0  0           0  0  0
  2  1  1  1     0  0
  1  3  1  0     0  0
  1  4  1  0     0  0
  2  5  1  0     0  0
  2  6  1  0     0  0
  3  7  2  0     0  0
  3  8  1  0     0  0
  4  9  2  0     0  0
  5 10  1  0     0  0
  6 11  1  0     0  0
  6 12  1  6     0  0
  7 13  1  0     0  0
  8 14  2  0     0  0
 10 15  1  1     0  0
 11 16  1  6     0  0
 13 17  2  0     0  0
 13 18  1  0     0  0
 15 19  1  0     0  0
 16 20  1  0     0  0
 19 21  1  0     0  0
 20 22  1  0     0  0
 20 23  1  0     0  0
 20 24  2  0     0  0
 21 25  1  0     0  0
 21 26  1  0     0  0
 21 27  2  0     0  0
 25 28  1  0     0  0
 28 29  1  0     0  0
 28 30  1  0     0  0
 28 31  2  0     0  0
 29 32  1  0     0  0
 32 33  1  0     0  0
 33 34  1  0     0  0
 33 35  1  0     0  0
 33 36  1  0     0  0
 34 37  1  0     0  0
 34 38  1  0     0  0
 37 39  1  0     0  0
 37 40  2  0     0  0
 39 41  1  0     0  0
 41 42  1  0     0  0
 42 43  1  0     0  0
 43 44  1  0     0  0
 43 45  2  0     0  0
 44 46  1  0     0  0
 46 47  1  0     0  0
 47 48  1  0     0  0
 48 49  1  0     0  0
 49 50  1  0     0  0
 49 51  2  0     0  0
 50 52  2  0     0  0
 50 53  1  0     0  0
 52 54  1  0     0  0
 52 55  1  0     0  0
 53 56  1  0     0  0
 54 57  1  0     0  0
 56 58  2  0     0  0
  7  9  1  0     0  0
 10 11  1  0     0  0
 14 17  1  0     0  0
 56 57  1  0     0  0
M  END
