# Supplementary material for: Genome-scale reconstruction and in silico analysis of the Ralstonia eutropha H16 for polyhydroxyalkanoate synthesis, lithoautotrophic growth, and 2-methyl citric acid production
Source: BMC Syst Biol. 2011 Jun 28;5:101. doi: 10.1186/1752-0509-5-101 (PMC3154180; doi:10.1186/1752-0509-5-101)
Supplement: Additional file 7 — mol files for each metabolite to estimate the charges of metabolites for pH 6, 7, and 8 using MarvinBeans software [file 1752-0509-5-101-S7.ZIP › Additional file 7/2bromoac.mol]

2-Bromomaleylacetate 
 
 
 12 11  0  0  0  0  0  0  0  0999 V2000
   26.6584  -22.6039    0.0000 C   0  0  0  0  0  0  0  0  0  0  0  0
   25.4396  -21.8983    0.0000 C   0  0  0  0  0  0  0  0  0  0  0  0
   27.8715  -21.8983    0.0000 C   0  0  0  0  0  0  0  0  0  0  0  0
   26.6584  -24.0095    0.0000 O   0  0  0  0  0  0  0  0  0  0  0  0
   25.4396  -20.4986    0.0000 C   0  0  0  0  0  0  0  0  0  0  0  0
   29.0788  -22.5922    0.0000 C   0  0  0  0  0  0  0  0  0  0  0  0
   26.6584  -19.7987    0.0000 C   0  0  0  0  0  0  0  0  0  0  0  0
   24.2265  -19.7987    0.0000 Br  0  0  0  0  0  0  0  0  0  0  0  0
   30.2860  -21.8924    0.0000 O   0  0  0  0  0  0  0  0  0  0  0  0
   29.0845  -23.9862    0.0000 O   0  0  0  0  0  0  0  0  0  0  0  0
   26.6584  -18.3990    0.0000 O   0  0  0  0  0  0  0  0  0  0  0  0
   27.8656  -20.4986    0.0000 O   0  0  0  0  0  0  0  0  0  0  0  0
  1  2  1  0     0  0
  1  3  1  0     0  0
  1  4  2  0     0  0
  2  5  2  0     0  0
  3  6  1  0     0  0
  5  7  1  0     0  0
  5  8  1  0     0  0
  6  9  1  0     0  0
  6 10  2  0     0  0
  7 11  1  0     0  0
  7 12  2  0     0  0
M  END
