# Supplementary material for: Genome-scale reconstruction and in silico analysis of the Ralstonia eutropha H16 for polyhydroxyalkanoate synthesis, lithoautotrophic growth, and 2-methyl citric acid production
Source: BMC Syst Biol. 2011 Jun 28;5:101. doi: 10.1186/1752-0509-5-101 (PMC3154180; doi:10.1186/1752-0509-5-101)
Supplement: Additional file 7 — mol files for each metabolite to estimate the charges of metabolites for pH 6, 7, and 8 using MarvinBeans software [file 1752-0509-5-101-S7.ZIP › Additional file 7/2chmac.mol]

2-Chloromaleylacetate


 12 11  0     0  0            999 V2000
   -0.2966   -0.6586    0.0000 C   0  0  0  0  0  0           0  0  0
   -1.0172   -0.2414    0.0000 C   0  0  0  0  0  0           0  0  0
    0.4207   -0.2414    0.0000 C   0  0  0  0  0  0           0  0  0
   -0.2966   -1.4897    0.0000 O   0  0  0  0  0  0           0  0  0
   -1.0172    0.5862    0.0000 C   0  0  0  0  0  0           0  0  0
    1.1345   -0.6517    0.0000 C   0  0  0  0  0  0           0  0  0
   -0.2966    1.0000    0.0000 C   0  0  0  0  0  0           0  0  0
   -1.7345    1.0000    0.0000 Cl  0  0  0  0  0  0           0  0  0
    1.8483   -0.2379    0.0000 O   0  0  0  0  0  0           0  0  0
    1.1379   -1.4759    0.0000 O   0  0  0  0  0  0           0  0  0
   -0.2966    1.8276    0.0000 O   0  0  0  0  0  0           0  0  0
    0.4172    0.5862    0.0000 O   0  0  0  0  0  0           0  0  0
  1  2  1  0     0  0
  1  3  1  0     0  0
  1  4  2  0     0  0
  2  5  2  0     0  0
  3  6  1  0     0  0
  5  7  1  0     0  0
  5  8  1  0     0  0
  6  9  1  0     0  0
  6 10  2  0     0  0
  7 11  1  0     0  0
  7 12  2  0     0  0
M  END
