# Supplementary material for: Genome-scale reconstruction and in silico analysis of the Ralstonia eutropha H16 for polyhydroxyalkanoate synthesis, lithoautotrophic growth, and 2-methyl citric acid production
Source: BMC Syst Biol. 2011 Jun 28;5:101. doi: 10.1186/1752-0509-5-101 (PMC3154180; doi:10.1186/1752-0509-5-101)
Supplement: Additional file 7 — mol files for each metabolite to estimate the charges of metabolites for pH 6, 7, and 8 using MarvinBeans software [file 1752-0509-5-101-S7.ZIP › Additional file 7/2cpr5p.mol]

 C12H13NO9P 
  Marvin  03080717312D          

 23 23  0  0  0  0            999 V2000
   -1.0890    1.7089    0.0000 C   0  0  0  0  0  0  0  0  0  0  0  0
   -0.3855    2.1360    0.0000 C   0  0  0  0  0  0  0  0  0  0  0  0
   -1.0857    0.8833    0.0000 N   0  0  0  0  0  0  0  0  0  0  0  0
   -1.8088    2.1117    0.0000 C   0  0  0  0  0  0  0  0  0  0  0  0
   -0.4005    2.9611    0.0000 C   0  0  0  0  0  0  0  0  0  0  0  0
    0.4470    2.2053    0.0000 C   0  0  0  0  0  0  0  0  0  0  0  0
   -0.4256    0.3824    0.0000 C   0  0  0  0  0  0  0  0  0  0  0  0
   -1.8270    2.9303    0.0000 C   0  0  0  0  0  0  0  0  0  0  0  0
   -1.1215    3.3566    0.0000 C   0  0  0  0  0  0  0  0  0  0  0  0
    0.3871    1.3885    0.0000 O   0  5  0  0  0  0  0  0  0  0  0  0
    1.2680    2.1817    0.0000 O   0  0  0  0  0  0  0  0  0  0  0  0
   -0.4202   -0.4389    0.0000 C   0  0  0  0  0  0  0  0  0  0  0  0
    0.2751   -0.8886    0.0000 C   0  0  3  0  0  0  0  0  0  0  0  0
   -1.2143   -0.6605    0.0000 O   0  0  0  0  0  0  0  0  0  0  0  0
    0.2910   -1.7264    0.0000 C   0  0  3  0  0  0  0  0  0  0  0  0
    1.0517   -0.5662    0.0000 O   0  0  0  0  0  0  0  0  0  0  0  0
    1.0725   -2.0188    0.0000 C   0  0  0  0  0  0  0  0  0  0  0  0
   -0.5295   -1.8279    0.0000 O   0  0  0  0  0  0  0  0  0  0  0  0
    1.2938   -2.8064    0.0000 O   0  0  0  0  0  0  0  0  0  0  0  0
    1.9436   -3.3054    0.0000 P   0  0  3  0  0  0  0  0  0  0  0  0
    2.5308   -2.7276    0.0000 O   0  5  0  0  0  0  0  0  0  0  0  0
    1.2802   -3.8027    0.0000 O   0  0  0  0  0  0  0  0  0  0  0  0
    2.5679   -3.8473    0.0000 O   0  0  0  0  0  0  0  0  0  0  0  0
  1  2  2  0  0  0  0
  1  3  1  0  0  0  0
  1  4  1  0  0  0  0
  2  5  1  0  0  0  0
  2  6  1  0  0  0  0
  3  7  1  0  0  0  0
  4  8  2  0  0  0  0
  5  9  2  0  0  0  0
  6 10  1  0  0  0  0
  6 11  2  0  0  0  0
  7 12  1  0  0  0  0
  8  9  1  0  0  0  0
 12 13  1  0  0  0  0
 12 14  2  0  0  0  0
 13 15  1  0  0  0  0
 13 16  1  0  0  0  0
 15 17  1  0  0  0  0
 15 18  1  0  0  0  0
 17 19  1  0  0  0  0
 19 20  1  0  0  0  0
 20 21  1  0  0  0  0
 20 22  1  0  0  0  0
 20 23  2  0  0  0  0
M  CHG  2  10  -1  21  -1
M  END
