# Supplementary material for: Genome-scale reconstruction and in silico analysis of the Ralstonia eutropha H16 for polyhydroxyalkanoate synthesis, lithoautotrophic growth, and 2-methyl citric acid production
Source: BMC Syst Biol. 2011 Jun 28;5:101. doi: 10.1186/1752-0509-5-101 (PMC3154180; doi:10.1186/1752-0509-5-101)
Supplement: Additional file 7 — mol files for each metabolite to estimate the charges of metabolites for pH 6, 7, and 8 using MarvinBeans software [file 1752-0509-5-101-S7.ZIP › Additional file 7/2dhglcn6p.mol]

2-Dehydro-D-gluconate 6-phosphate 
 
 
 17 16  0  0  0  0  0  0  0  0999 V2000
   20.8730  -19.6842    0.0000 P   0  0  3  0  0  0  0  0  0  0  0  0
   22.2727  -19.6842    0.0000 O   0  0  0  0  0  0  0  0  0  0  0  0
   19.4671  -19.6842    0.0000 O   0  0  0  0  0  0  0  0  0  0  0  0
   20.8730  -18.2782    0.0000 O   0  0  0  0  0  0  0  0  0  0  0  0
   20.8730  -21.0838    0.0000 O   0  0  0  0  0  0  0  0  0  0  0  0
   23.2790  -19.0134    0.0000 C   0  0  0  0  0  0  0  0  0  0  0  0
   23.2790  -17.6073    0.0000 C   0  0  3  0  0  0  0  0  0  0  0  0
   23.2790  -16.2078    0.0000 C   0  0  3  0  0  0  0  0  0  0  0  0
   24.7753  -17.6202    0.0000 O   0  0  0  0  0  0  0  0  0  0  0  0
   23.2790  -14.8017    0.0000 C   0  0  3  0  0  0  0  0  0  0  0  0
   24.7753  -16.2142    0.0000 O   0  0  0  0  0  0  0  0  0  0  0  0
   23.2790  -13.4022    0.0000 C   0  0  0  0  0  0  0  0  0  0  0  0
   21.9180  -14.7446    0.0000 O   0  0  0  0  0  0  0  0  0  0  0  0
   23.2790  -11.9960    0.0000 C   0  0  0  0  0  0  0  0  0  0  0  0
   24.6849  -13.4022    0.0000 O   0  0  0  0  0  0  0  0  0  0  0  0
   22.0664  -11.2995    0.0000 O   0  0  0  0  0  0  0  0  0  0  0  0
   24.4979  -11.2995    0.0000 O   0  0  0  0  0  0  0  0  0  0  0  0
  1  2  1  0     0  0
  1  3  1  0     0  0
  1  4  1  0     0  0
  1  5  2  0     0  0
  2  6  1  0     0  0
  6  7  1  0     0  0
  7  8  1  0     0  0
  7  9  1  0     0  0
  8 10  1  0     0  0
  8 11  1  0     0  0
 10 12  1  0     0  0
 10 13  1  0     0  0
 12 14  1  0     0  0
 12 15  2  0     0  0
 14 16  1  0     0  0
 14 17  2  0     0  0
M  END
