# Supplementary material for: Genome-scale reconstruction and in silico analysis of the Ralstonia eutropha H16 for polyhydroxyalkanoate synthesis, lithoautotrophic growth, and 2-methyl citric acid production
Source: BMC Syst Biol. 2011 Jun 28;5:101. doi: 10.1186/1752-0509-5-101 (PMC3154180; doi:10.1186/1752-0509-5-101)
Supplement: Additional file 7 — mol files for each metabolite to estimate the charges of metabolites for pH 6, 7, and 8 using MarvinBeans software [file 1752-0509-5-101-S7.ZIP › Additional file 7/2dmmq8.mol]

 C50H70O2 
  Marvin  03080717312D          

 52 53  0  0  0  0            999 V2000
   -6.5776   -8.7548    0.0000 C   0  0  0  0  0  0  0  0  0  0  0  0
   -6.5776   -9.5790    0.0000 C   0  0  0  0  0  0  0  0  0  0  0  0
   -5.8632   -8.3419    0.0000 C   0  0  0  0  0  0  0  0  0  0  0  0
   -7.2817   -8.3304    0.0000 C   0  0  0  0  0  0  0  0  0  0  0  0
   -5.8666   -9.9885    0.0000 C   0  0  0  0  0  0  0  0  0  0  0  0
   -7.2937   -9.9843    0.0000 C   0  0  0  0  0  0  0  0  0  0  0  0
   -5.1592   -8.7536    0.0000 C   0  0  0  0  0  0  0  0  0  0  0  0
   -6.2047   -7.5896    0.0000 O   0  0  0  0  0  0  0  0  0  0  0  0
   -7.9977   -8.7462    0.0000 C   0  0  0  0  0  0  0  0  0  0  0  0
   -5.1468   -9.5813    0.0000 C   0  0  0  0  0  0  0  0  0  0  0  0
   -5.8161  -10.8144    0.0000 O   0  0  0  0  0  0  0  0  0  0  0  0
   -8.0012   -9.5648    0.0000 C   0  0  0  0  0  0  0  0  0  0  0  0
   -4.4647   -8.3282    0.0000 C   0  0  0  0  0  0  0  0  0  0  0  0
   -4.3728   -7.5155    0.0000 C   0  0  0  0  0  0  0  0  0  0  0  0
   -3.6762   -7.0750    0.0000 C   0  0  0  0  0  0  0  0  0  0  0  0
   -3.8305   -6.2655    0.0000 C   0  0  0  0  0  0  0  0  0  0  0  0
   -2.9657   -7.4890    0.0000 C   0  0  0  0  0  0  0  0  0  0  0  0
   -3.2817   -5.6564    0.0000 C   0  0  0  0  0  0  0  0  0  0  0  0
   -3.0273   -4.8754    0.0000 C   0  0  0  0  0  0  0  0  0  0  0  0
   -2.2780   -4.5393    0.0000 C   0  0  0  0  0  0  0  0  0  0  0  0
   -2.4809   -3.7355    0.0000 C   0  0  0  0  0  0  0  0  0  0  0  0
   -1.5905   -5.0043    0.0000 C   0  0  0  0  0  0  0  0  0  0  0  0
   -1.8046   -3.2624    0.0000 C   0  0  0  0  0  0  0  0  0  0  0  0
   -1.5968   -2.4615    0.0000 C   0  0  0  0  0  0  0  0  0  0  0  0
   -0.8602   -2.0899    0.0000 C   0  0  0  0  0  0  0  0  0  0  0  0
   -1.0077   -1.2754    0.0000 C   0  0  0  0  0  0  0  0  0  0  0  0
   -0.1515   -2.5173    0.0000 C   0  0  0  0  0  0  0  0  0  0  0  0
   -0.4235   -0.7016    0.0000 C   0  0  0  0  0  0  0  0  0  0  0  0
   -0.2490    0.0977    0.0000 C   0  0  0  0  0  0  0  0  0  0  0  0
    0.5418    0.3085    0.0000 C   0  0  0  0  0  0  0  0  0  0  0  0
    0.3808    1.1191    0.0000 C   0  0  0  0  0  0  0  0  0  0  0  0
    1.2896   -0.0327    0.0000 C   0  0  0  0  0  0  0  0  0  0  0  0
    0.8744    1.7755    0.0000 C   0  0  0  0  0  0  0  0  0  0  0  0
    1.1853    2.5383    0.0000 C   0  0  0  0  0  0  0  0  0  0  0  0
    1.9902    2.7216    0.0000 C   0  0  0  0  0  0  0  0  0  0  0  0
    1.7321    3.5146    0.0000 C   0  0  0  0  0  0  0  0  0  0  0  0
    2.7623    2.3947    0.0000 C   0  0  0  0  0  0  0  0  0  0  0  0
    2.1539    4.2294    0.0000 C   0  0  0  0  0  0  0  0  0  0  0  0
    2.5903    4.9346    0.0000 C   0  0  0  0  0  0  0  0  0  0  0  0
    3.3304    5.3089    0.0000 C   0  0  0  0  0  0  0  0  0  0  0  0
    3.1997    6.1249    0.0000 C   0  0  0  0  0  0  0  0  0  0  0  0
    4.0481    4.9023    0.0000 C   0  0  0  0  0  0  0  0  0  0  0  0
    3.7604    6.7262    0.0000 C   0  0  0  0  0  0  0  0  0  0  0  0
    3.9042    7.5363    0.0000 C   0  0  0  0  0  0  0  0  0  0  0  0
    4.7068    7.7204    0.0000 C   0  0  0  0  0  0  0  0  0  0  0  0
    4.4661    8.5201    0.0000 C   0  0  0  0  0  0  0  0  0  0  0  0
    5.4828    7.4056    0.0000 C   0  0  0  0  0  0  0  0  0  0  0  0
    4.9706    9.1840    0.0000 C   0  0  0  0  0  0  0  0  0  0  0  0
    5.3899    9.9036    0.0000 C   0  0  0  0  0  0  0  0  0  0  0  0
    6.1059   10.3217    0.0000 C   0  0  0  0  0  0  0  0  0  0  0  0
    6.8674    9.9933    0.0000 C   0  0  0  0  0  0  0  0  0  0  0  0
    5.9853   11.1418    0.0000 C   0  0  0  0  0  0  0  0  0  0  0  0
  1  2  2  0  0  0  0
  1  3  1  0  0  0  0
  1  4  1  0  0  0  0
  2  5  1  0  0  0  0
  2  6  1  0  0  0  0
  3  7  1  0  0  0  0
  3  8  2  0  0  0  0
  4  9  2  0  0  0  0
  5 10  1  0  0  0  0
  5 11  2  0  0  0  0
  6 12  2  0  0  0  0
  7 10  2  0  0  0  0
  7 13  1  0  0  0  0
  9 12  1  0  0  0  0
 14 13  1  4  0  0  0
 14 15  2  0  0  0  0
 15 16  1  0  0  0  0
 15 17  1  0  0  0  0
 16 18  1  0  0  0  0
 19 18  1  4  0  0  0
 19 20  2  0  0  0  0
 20 21  1  0  0  0  0
 20 22  1  0  0  0  0
 21 23  1  0  0  0  0
 24 23  1  4  0  0  0
 24 25  2  0  0  0  0
 25 26  1  0  0  0  0
 25 27  1  0  0  0  0
 26 28  1  0  0  0  0
 29 28  1  4  0  0  0
 29 30  2  0  0  0  0
 30 31  1  0  0  0  0
 30 32  1  0  0  0  0
 31 33  1  0  0  0  0
 34 33  1  4  0  0  0
 34 35  2  0  0  0  0
 35 36  1  0  0  0  0
 35 37  1  0  0  0  0
 36 38  1  0  0  0  0
 39 38  1  4  0  0  0
 39 40  2  0  0  0  0
 40 41  1  0  0  0  0
 40 42  1  0  0  0  0
 41 43  1  0  0  0  0
 44 43  1  4  0  0  0
 44 45  2  0  0  0  0
 45 46  1  0  0  0  0
 45 47  1  0  0  0  0
 46 48  1  0  0  0  0
 48 49  1  0  0  0  0
 49 50  2  0  0  0  0
 50 51  1  0  0  0  0
 50 52  1  0  0  0  0
M  END
