# Supplementary material for: Genome-scale reconstruction and in silico analysis of the Ralstonia eutropha H16 for polyhydroxyalkanoate synthesis, lithoautotrophic growth, and 2-methyl citric acid production
Source: BMC Syst Biol. 2011 Jun 28;5:101. doi: 10.1186/1752-0509-5-101 (PMC3154180; doi:10.1186/1752-0509-5-101)
Supplement: Additional file 7 — mol files for each metabolite to estimate the charges of metabolites for pH 6, 7, and 8 using MarvinBeans software [file 1752-0509-5-101-S7.ZIP › Additional file 7/2e5mhdcoa.mol]

(2E)-5-Methylhexa-2,4-dienoyl-CoA 
 
 
 56 58  0  0  1  0  0  0  0  0999 V2000
   23.1720  -19.5852    0.0000 N   0  0  3  0  0  0  0  0  0  0  0  0
   22.6326  -21.8303    0.0000 C   0  0  2  0  0  0  0  0  0  0  0  0
   20.8999  -19.5852    0.0000 C   0  0  0  0  0  0  0  0  0  0  0  0
   23.1720  -18.2637    0.0000 C   0  0  0  0  0  0  0  0  0  0  0  0
   21.5608  -21.0549    0.0000 O   0  0  0  0  0  0  0  0  0  0  0  0
   22.2415  -23.0573    0.0000 C   0  0  1  0  0  0  0  0  0  0  0  0
   20.8999  -18.2637    0.0000 C   0  0  0  0  0  0  0  0  0  0  0  0
   19.7673  -20.2392    0.0000 N   0  0  0  0  0  0  0  0  0  0  0  0
   22.0394  -17.6031    0.0000 N   0  0  0  0  0  0  0  0  0  0  0  0
   20.5023  -21.8168    0.0000 C   0  0  1  0  0  0  0  0  0  0  0  0
   20.9134  -23.0573    0.0000 C   0  0  1  0  0  0  0  0  0  0  0  0
   23.0035  -24.1023    0.0000 O   0  0  0  0  0  0  0  0  0  0  0  0
   19.7673  -17.6234    0.0000 C   0  0  0  0  0  0  0  0  0  0  0  0
   18.6416  -19.5852    0.0000 C   0  0  0  0  0  0  0  0  0  0  0  0
   19.2887  -21.4392    0.0000 C   0  0  0  0  0  0  0  0  0  0  0  0
   20.2528  -23.9876    0.0000 O   0  0  0  0  0  0  0  0  0  0  0  0
   18.6416  -18.2637    0.0000 N   0  0  0  0  0  0  0  0  0  0  0  0
   19.7607  -16.3289    0.0000 N   0  0  0  0  0  0  0  0  0  0  0  0
   17.5156  -22.3453    0.0000 O   0  0  0  0  0  0  0  0  0  0  0  0
   18.8707  -23.9809    0.0000 P   0  0  3  0  0  0  0  0  0  0  0  0
   15.4459  -22.2954    0.0000 P   0  0  3  0  0  0  0  0  0  0  0  0
   18.9086  -22.7470    0.0000 O   0  0  0  0  0  0  0  0  0  0  0  0
   17.6032  -24.0010    0.0000 O   0  0  0  0  0  0  0  0  0  0  0  0
   18.9272  -25.2821    0.0000 O   0  0  0  0  0  0  0  0  0  0  0  0
   15.4459  -25.0461    0.0000 O   0  0  0  0  0  0  0  0  0  0  0  0
   15.4525  -20.9874    0.0000 O   0  0  0  0  0  0  0  0  0  0  0  0
   14.1379  -22.3453    0.0000 O   0  0  0  0  0  0  0  0  0  0  0  0
   15.4525  -27.6888    0.0000 P   0  0  3  0  0  0  0  0  0  0  0  0
   16.8010  -27.7318    0.0000 O   0  0  0  0  0  0  0  0  0  0  0  0
   15.4956  -29.2259    0.0000 O   0  0  0  0  0  0  0  0  0  0  0  0
   14.1447  -27.7318    0.0000 O   0  0  0  0  0  0  0  0  0  0  0  0
   17.9201  -27.0147    0.0000 C   0  0  0  0  0  0  0  0  0  0  0  0
   19.0461  -27.6618    0.0000 C   0  0  3  0  0  0  0  0  0  0  0  0
   20.1652  -27.0147    0.0000 C   0  0  3  0  0  0  0  0  0  0  0  0
   19.0662  -28.8687    0.0000 C   0  0  0  0  0  0  0  0  0  0  0  0
   19.0257  -26.3202    0.0000 C   0  0  0  0  0  0  0  0  0  0  0  0
   21.2910  -27.6618    0.0000 C   0  0  0  0  0  0  0  0  0  0  0  0
   20.1652  -25.7136    0.0000 O   0  0  0  0  0  0  0  0  0  0  0  0
   22.4169  -27.0147    0.0000 N   0  0  0  0  0  0  0  0  0  0  0  0
   21.2910  -28.9563    0.0000 O   0  0  0  0  0  0  0  0  0  0  0  0
   23.5360  -27.6618    0.0000 C   0  0  0  0  0  0  0  0  0  0  0  0
   24.6620  -27.0147    0.0000 C   0  0  0  0  0  0  0  0  0  0  0  0
   25.7878  -27.6618    0.0000 C   0  0  0  0  0  0  0  0  0  0  0  0
   26.9069  -27.0147    0.0000 N   0  0  0  0  0  0  0  0  0  0  0  0
   25.7878  -28.9563    0.0000 O   0  0  0  0  0  0  0  0  0  0  0  0
   28.0328  -27.6618    0.0000 C   0  0  0  0  0  0  0  0  0  0  0  0
   29.1588  -27.0147    0.0000 C   0  0  0  0  0  0  0  0  0  0  0  0
   30.2779  -27.6618    0.0000 S   0  0  0  0  0  0  0  0  0  0  0  0
   31.4105  -27.0147    0.0000 C   0  0  0  0  0  0  0  0  0  0  0  0
   32.5230  -27.6618    0.0000 C   0  0  0  0  0  0  0  0  0  0  0  0
   31.4105  -25.7136    0.0000 O   0  0  0  0  0  0  0  0  0  0  0  0
   33.7624  -26.9500    0.0000 C   0  0  0  0  0  0  0  0  0  0  0  0
   34.9749  -27.6500    0.0000 C   0  0  0  0  0  0  0  0  0  0  0  0
   36.1873  -26.9500    0.0000 C   0  0  0  0  0  0  0  0  0  0  0  0
   37.3997  -27.6500    0.0000 C   0  0  0  0  0  0  0  0  0  0  0  0
   36.1873  -25.5500    0.0000 C   0  0  0  0  0  0  0  0  0  0  0  0
  2  1  1  1     0  0
  1  3  1  0     0  0
  1  4  1  0     0  0
  2  5  1  0     0  0
  2  6  1  0     0  0
  3  7  2  0     0  0
  3  8  1  0     0  0
  4  9  2  0     0  0
  5 10  1  0     0  0
  6 11  1  0     0  0
  6 12  1  6     0  0
  7 13  1  0     0  0
  8 14  2  0     0  0
 10 15  1  1     0  0
 11 16  1  6     0  0
 13 17  2  0     0  0
 13 18  1  0     0  0
 15 19  1  0     0  0
 16 20  1  0     0  0
 19 21  1  0     0  0
 20 22  1  0     0  0
 20 23  1  0     0  0
 20 24  2  0     0  0
 21 25  1  0     0  0
 21 26  1  0     0  0
 21 27  2  0     0  0
 25 28  1  0     0  0
 28 29  1  0     0  0
 28 30  1  0     0  0
 28 31  2  0     0  0
 29 32  1  0     0  0
 32 33  1  0     0  0
 33 34  1  0     0  0
 33 35  1  0     0  0
 33 36  1  0     0  0
 34 37  1  0     0  0
 34 38  1  0     0  0
 37 39  1  0     0  0
 37 40  2  0     0  0
 39 41  1  0     0  0
 41 42  1  0     0  0
 42 43  1  0     0  0
 43 44  1  0     0  0
 43 45  2  0     0  0
 44 46  1  0     0  0
 46 47  1  0     0  0
 47 48  1  0     0  0
 48 49  1  0     0  0
 49 50  1  0     0  0
 49 51  2  0     0  0
  7  9  1  0     0  0
 10 11  1  0     0  0
 14 17  1  0     0  0
 50 52  2  0     0  0
 52 53  1  0     0  0
 53 54  2  0     0  0
 54 55  1  0     0  0
 54 56  1  0     0  0
M  END
