# Supplementary material for: Genome-scale reconstruction and in silico analysis of the Ralstonia eutropha H16 for polyhydroxyalkanoate synthesis, lithoautotrophic growth, and 2-methyl citric acid production
Source: BMC Syst Biol. 2011 Jun 28;5:101. doi: 10.1186/1752-0509-5-101 (PMC3154180; doi:10.1186/1752-0509-5-101)
Supplement: Additional file 7 — mol files for each metabolite to estimate the charges of metabolites for pH 6, 7, and 8 using MarvinBeans software [file 1752-0509-5-101-S7.ZIP › Additional file 7/2fchdc.mol]

2-Fluorocyclohexadiene-cis,cis-1,2-diol-1-carboxylate 
 
 
 12 12  0  0  1  0  0  0  0  0999 V2000
   25.9795  -19.2261    0.0000 C   0  0  0  0  0  0  0  0  0  0  0  0
   27.1999  -19.9164    0.0000 C   0  0  0  0  0  0  0  0  0  0  0  0
   24.7715  -19.9164    0.0000 C   0  0  0  0  0  0  0  0  0  0  0  0
   26.0429  -17.8330    0.0000 C   0  0  0  0  0  0  0  0  0  0  0  0
   27.1999  -21.3221    0.0000 C   0  0  0  0  0  0  0  0  0  0  0  0
   24.7715  -21.3221    0.0000 C   0  0  0  0  0  0  0  0  0  0  0  0
   27.2505  -17.1428    0.0000 O   0  0  0  0  0  0  0  0  0  0  0  0
   24.8351  -17.1493    0.0000 O   0  0  0  0  0  0  0  0  0  0  0  0
   25.9795  -22.0378    0.0000 C   0  0  0  0  0  0  0  0  0  0  0  0
   27.1906  -18.5268    0.0000 O   0  0  0  0  0  0  0  0  0  0  0  0
   28.5985  -19.9164    0.0000 O   0  0  0  0  0  0  0  0  0  0  0  0
   28.1899  -20.9063    0.0000 F   0  0  0  0  0  0  0  0  0  0  0  0
  1  2  1  0     0  0
  1  3  1  0     0  0
  1  4  1  0     0  0
  2  5  1  0     0  0
  3  6  2  0     0  0
  4  7  1  0     0  0
  4  8  2  0     0  0
  5  9  2  0     0  0
  6  9  1  0     0  0
  1 10  1  1     0  0
  2 11  1  1     0  0
  2 12  1  0     0  0
M  END
