# Supplementary material for: Genome-scale reconstruction and in silico analysis of the Ralstonia eutropha H16 for polyhydroxyalkanoate synthesis, lithoautotrophic growth, and 2-methyl citric acid production
Source: BMC Syst Biol. 2011 Jun 28;5:101. doi: 10.1186/1752-0509-5-101 (PMC3154180; doi:10.1186/1752-0509-5-101)
Supplement: Additional file 7 — mol files for each metabolite to estimate the charges of metabolites for pH 6, 7, and 8 using MarvinBeans software [file 1752-0509-5-101-S7.ZIP › Additional file 7/2flrbz.mol]

2-Fluorobenzoate 
 
 
 10 10  0  0  0  0  0  0  0  0999 V2000
   17.8168  -14.4118    0.0000 C   0  0  0  0  0  0  0  0  0  0  0  0
   19.0396  -15.1098    0.0000 C   0  0  0  0  0  0  0  0  0  0  0  0
   16.6131  -15.1098    0.0000 C   0  0  0  0  0  0  0  0  0  0  0  0
   17.8803  -13.0926    0.0000 C   0  0  0  0  0  0  0  0  0  0  0  0
   19.0396  -16.5183    0.0000 C   0  0  0  0  0  0  0  0  0  0  0  0
   20.2433  -14.4118    0.0000 F   0  0  0  0  0  0  0  0  0  0  0  0
   16.6131  -16.5183    0.0000 C   0  0  0  0  0  0  0  0  0  0  0  0
   19.0903  -12.3947    0.0000 O   0  0  0  0  0  0  0  0  0  0  0  0
   16.6702  -12.4010    0.0000 O   0  0  0  0  0  0  0  0  0  0  0  0
   17.8168  -17.2290    0.0000 C   0  0  0  0  0  0  0  0  0  0  0  0
  1  2  1  0     0  0
  1  3  2  0     0  0
  1  4  1  0     0  0
  2  5  2  0     0  0
  2  6  1  0     0  0
  3  7  1  0     0  0
  4  8  1  0     0  0
  4  9  2  0     0  0
  5 10  1  0     0  0
  7 10  2  0     0  0
M  END
