# Supplementary material for: Genome-scale reconstruction and in silico analysis of the Ralstonia eutropha H16 for polyhydroxyalkanoate synthesis, lithoautotrophic growth, and 2-methyl citric acid production
Source: BMC Syst Biol. 2011 Jun 28;5:101. doi: 10.1186/1752-0509-5-101 (PMC3154180; doi:10.1186/1752-0509-5-101)
Supplement: Additional file 7 — mol files for each metabolite to estimate the charges of metabolites for pH 6, 7, and 8 using MarvinBeans software [file 1752-0509-5-101-S7.ZIP › Additional file 7/2h2hpd.mol]

2-Hydroxy-2-hydropyrone-4,6-dicarboxylate


 13 13  0     0  0            999 V2000
    0.3034    0.6448    0.0000 C   0  0  0  0  0  0           0  0  0
   -0.4034    0.2379    0.0000 C   0  0  0  0  0  0           0  0  0
    1.0103    0.2379    0.0000 C   0  0  0  0  0  0           0  0  0
    0.2966    1.4793    0.0000 C   0  0  0  0  0  0           0  0  0
   -0.4034   -0.5897    0.0000 C   0  0  0  0  0  0           0  0  0
    1.0103   -0.5897    0.0000 C   0  0  3  0  0  0           0  0  0
   -0.4241    1.8966    0.0000 O   0  0  0  0  0  0           0  0  0
    0.8862    2.0655    0.0000 O   0  0  0  0  0  0           0  0  0
    0.3034   -0.9931    0.0000 O   0  0  0  0  0  0           0  0  0
   -1.1241   -1.0000    0.0000 C   0  0  0  0  0  0           0  0  0
    1.7241   -1.0035    0.0000 O   0  0  0  0  0  0           0  0  0
   -1.3414   -1.8035    0.0000 O   0  0  0  0  0  0           0  0  0
   -1.8483   -0.5862    0.0000 O   0  0  0  0  0  0           0  0  0
  1  2  1  0     0  0
  1  3  2  0     0  0
  1  4  1  0     0  0
  2  5  2  0     0  0
  3  6  1  0     0  0
  4  7  1  0     0  0
  4  8  2  0     0  0
  5  9  1  0     0  0
  5 10  1  0     0  0
  6 11  1  0     0  0
 10 12  1  0     0  0
 10 13  2  0     0  0
  6  9  1  0     0  0
M  END
