# Supplementary material for: Genome-scale reconstruction and in silico analysis of the Ralstonia eutropha H16 for polyhydroxyalkanoate synthesis, lithoautotrophic growth, and 2-methyl citric acid production
Source: BMC Syst Biol. 2011 Jun 28;5:101. doi: 10.1186/1752-0509-5-101 (PMC3154180; doi:10.1186/1752-0509-5-101)
Supplement: Additional file 7 — mol files for each metabolite to estimate the charges of metabolites for pH 6, 7, and 8 using MarvinBeans software [file 1752-0509-5-101-S7.ZIP › Additional file 7/2h3cbzpyr.mol]

2-Hydroxy-3-carboxybenzalpyruvate


 17 17  0  0  0  0  0  0  0  0999 V2000
   25.2833  -31.5833    0.0000 C   0  0  0  0  0  0  0  0  0  0  0  0
   25.2833  -32.4125    0.0000 C   0  0  0  0  0  0  0  0  0  0  0  0
   26.0037  -32.8292    0.0000 C   0  0  0  0  0  0  0  0  0  0  0  0
   26.0037  -31.1708    0.0000 C   0  0  0  0  0  0  0  0  0  0  0  0
   26.7157  -31.5833    0.0000 C   0  0  0  0  0  0  0  0  0  0  0  0
   26.7122  -32.4125    0.0000 C   0  0  0  0  0  0  0  0  0  0  0  0
   27.4290  -32.8322    0.0000 C   0  0  0  0  0  0  0  0  0  0  0  0
   28.1494  -32.4186    0.0000 C   0  0  0  0  0  0  0  0  0  0  0  0
   28.1530  -31.5894    0.0000 C   0  0  0  0  0  0  0  0  0  0  0  0
   27.4361  -31.1739    0.0000 O   0  0  0  0  0  0  0  0  0  0  0  0
   26.0047  -30.3417    0.0000 C   0  0  0  0  0  0  0  0  0  0  0  0
   26.7197  -29.9259    0.0000 O   0  0  0  0  0  0  0  0  0  0  0  0
   25.2866  -29.9241    0.0000 O   0  0  0  0  0  0  0  0  0  0  0  0
   28.3625  -30.7833    0.0000 C   0  0  0  0  0  0  0  0  0  0  0  0
   28.9792  -31.5875    0.0000 O   0  0  0  0  0  0  0  0  0  0  0  0
   29.1622  -30.5649    0.0000 O   0  0  0  0  0  0  0  0  0  0  0  0
   27.7755  -30.2036    0.0000 O   0  0  0  0  0  0  0  0  0  0  0  0
  6  7  1  0  0  0  0
  7  8  2  0  0  0  0
  8  9  1  0  0  0  0
 10  5  1  0  0  0  0
  4 11  1  0  0  0  0
  1  2  2  0  0  0  0
 11 12  2  0  0  0  0
  2  3  1  0  0  0  0
 11 13  1  0  0  0  0
  3  6  2  0  0  0  0
  9 14  1  0  0  0  0
  5  4  2  0  0  0  0
  9 15  2  0  0  0  0
  4  1  1  0  0  0  0
 14 16  2  0  0  0  0
  5  6  1  0  0  0  0
 14 17  1  0  0  0  0
M  END
