# Supplementary material for: Genome-scale reconstruction and in silico analysis of the Ralstonia eutropha H16 for polyhydroxyalkanoate synthesis, lithoautotrophic growth, and 2-methyl citric acid production
Source: BMC Syst Biol. 2011 Jun 28;5:101. doi: 10.1186/1752-0509-5-101 (PMC3154180; doi:10.1186/1752-0509-5-101)
Supplement: Additional file 7 — mol files for each metabolite to estimate the charges of metabolites for pH 6, 7, and 8 using MarvinBeans software [file 1752-0509-5-101-S7.ZIP › Additional file 7/2h3mbzpyr.mol]

2-Hydroxy-3-methylbenzalpyruvate


 15 15  0  0  0  0  0  0  0  0999 V2000
   -1.0875  -31.9667    0.0000 C   0  0  0  0  0  0  0  0  0  0  0  0
   -1.0875  -32.7917    0.0000 C   0  0  0  0  0  0  0  0  0  0  0  0
   -0.3713  -33.2042    0.0000 C   0  0  0  0  0  0  0  0  0  0  0  0
   -0.3713  -31.5542    0.0000 C   0  0  0  0  0  0  0  0  0  0  0  0
    0.3407  -31.9667    0.0000 C   0  0  0  0  0  0  0  0  0  0  0  0
    0.3372  -32.7917    0.0000 C   0  0  0  0  0  0  0  0  0  0  0  0
    1.0499  -33.2072    0.0000 C   0  0  0  0  0  0  0  0  0  0  0  0
    1.7661  -32.7978    0.0000 C   0  0  0  0  0  0  0  0  0  0  0  0
    1.7696  -31.9728    0.0000 C   0  0  0  0  0  0  0  0  0  0  0  0
    1.0569  -31.5572    0.0000 O   0  0  0  0  0  0  0  0  0  0  0  0
    2.5150  -32.3383    0.0000 O   0  0  0  0  0  0  0  0  0  0  0  0
    2.1750  -31.2542    0.0000 C   0  0  0  0  0  0  0  0  0  0  0  0
    3.0000  -31.2459    0.0000 O   0  0  0  0  0  0  0  0  0  0  0  0
    1.7554  -30.5438    0.0000 O   0  0  0  0  0  0  0  0  0  0  0  0
   -0.3703  -30.7292    0.0000 C   0  0  0  0  0  0  0  0  0  0  0  0
  4  1  1  0  0  0  0
  5  6  1  0  0  0  0
  6  7  1  0  0  0  0
  7  8  2  0  0  0  0
  8  9  1  0  0  0  0
 10  5  1  0  0  0  0
  9 11  2  0  0  0  0
  1  2  2  0  0  0  0
  9 12  1  0  0  0  0
  2  3  1  0  0  0  0
 12 13  1  0  0  0  0
  3  6  2  0  0  0  0
 12 14  2  0  0  0  0
  5  4  2  0  0  0  0
  4 15  1  0  0  0  0
M  END
