# Supplementary material for: Genome-scale reconstruction and in silico analysis of the Ralstonia eutropha H16 for polyhydroxyalkanoate synthesis, lithoautotrophic growth, and 2-methyl citric acid production
Source: BMC Syst Biol. 2011 Jun 28;5:101. doi: 10.1186/1752-0509-5-101 (PMC3154180; doi:10.1186/1752-0509-5-101)
Supplement: Additional file 7 — mol files for each metabolite to estimate the charges of metabolites for pH 6, 7, and 8 using MarvinBeans software [file 1752-0509-5-101-S7.ZIP › Additional file 7/2h4hmbnpyr.mol]

2-Hydroxy-4-hydroxymethylbenzalpyruvate


 16 16  0  0  0  0  0  0  0  0999 V2000
   15.4917  -26.8792    0.0000 C   0  0  0  0  0  0  0  0  0  0  0  0
   15.4917  -27.7042    0.0000 C   0  0  0  0  0  0  0  0  0  0  0  0
   16.2079  -28.1167    0.0000 C   0  0  0  0  0  0  0  0  0  0  0  0
   16.2079  -26.4667    0.0000 C   0  0  0  0  0  0  0  0  0  0  0  0
   16.9199  -26.8792    0.0000 C   0  0  0  0  0  0  0  0  0  0  0  0
   16.9163  -27.7042    0.0000 C   0  0  0  0  0  0  0  0  0  0  0  0
   17.6290  -28.1197    0.0000 C   0  0  0  0  0  0  0  0  0  0  0  0
   18.3453  -27.7103    0.0000 C   0  0  0  0  0  0  0  0  0  0  0  0
   18.3488  -26.8853    0.0000 C   0  0  0  0  0  0  0  0  0  0  0  0
   17.6361  -26.4697    0.0000 O   0  0  0  0  0  0  0  0  0  0  0  0
   14.7774  -26.4663    0.0000 C   0  0  0  0  0  0  0  0  0  0  0  0
   14.0627  -26.8784    0.0000 O   0  0  0  0  0  0  0  0  0  0  0  0
   19.0942  -27.2508    0.0000 O   0  0  0  0  0  0  0  0  0  0  0  0
   18.7542  -26.1667    0.0000 C   0  0  0  0  0  0  0  0  0  0  0  0
   19.5791  -26.1584    0.0000 O   0  0  0  0  0  0  0  0  0  0  0  0
   18.3346  -25.4563    0.0000 O   0  0  0  0  0  0  0  0  0  0  0  0
  5  6  1  0  0  0  0
  6  7  1  0  0  0  0
  7  8  2  0  0  0  0
  8  9  1  0  0  0  0
 10  5  1  0  0  0  0
  1 11  1  0  0  0  0
  1  2  2  0  0  0  0
 11 12  1  0  0  0  0
  2  3  1  0  0  0  0
  9 13  2  0  0  0  0
  3  6  2  0  0  0  0
  9 14  1  0  0  0  0
  5  4  2  0  0  0  0
 14 15  1  0  0  0  0
  4  1  1  0  0  0  0
 14 16  2  0  0  0  0
M  END
