# Supplementary material for: Genome-scale reconstruction and in silico analysis of the Ralstonia eutropha H16 for polyhydroxyalkanoate synthesis, lithoautotrophic growth, and 2-methyl citric acid production
Source: BMC Syst Biol. 2011 Jun 28;5:101. doi: 10.1186/1752-0509-5-101 (PMC3154180; doi:10.1186/1752-0509-5-101)
Supplement: Additional file 7 — mol files for each metabolite to estimate the charges of metabolites for pH 6, 7, and 8 using MarvinBeans software [file 1752-0509-5-101-S7.ZIP › Additional file 7/2h6ot.mol]

2-Hydroxy-6-oxoocta-2,4,7-trienoate


 12 11  0     0  0            999 V2000
   -0.5379    0.3069    0.0000 C   0  0  0  0  0  0           0  0  0
   -1.2552   -0.1138    0.0000 C   0  0  0  0  0  0           0  0  0
    0.1793   -0.1000    0.0000 C   0  0  0  0  0  0           0  0  0
   -1.9759    0.2931    0.0000 C   0  0  0  0  0  0           0  0  0
   -1.2517   -0.9414    0.0000 O   0  0  0  0  0  0           0  0  0
    0.8931    0.3172    0.0000 C   0  0  0  0  0  0           0  0  0
   -2.6931   -0.1276    0.0000 O   0  0  0  0  0  0           0  0  0
   -1.9828    1.1241    0.0000 O   0  0  0  0  0  0           0  0  0
    1.6172   -0.0897    0.0000 C   0  0  0  0  0  0           0  0  0
    2.3310    0.3310    0.0000 C   0  0  0  0  0  0           0  0  0
    1.6207   -0.9207    0.0000 O   0  0  0  0  0  0           0  0  0
    3.0517   -0.0793    0.0000 C   0  0  0  0  0  0           0  0  0
  1  2  2  0     0  0
  1  3  1  0     0  0
  2  4  1  0     0  0
  2  5  1  0     0  0
  3  6  2  0     0  0
  4  7  1  0     0  0
  4  8  2  0     0  0
  6  9  1  0     0  0
  9 10  1  0     0  0
  9 11  2  0     0  0
 10 12  2  0     0  0
M  END
