# Supplementary material for: Genome-scale reconstruction and in silico analysis of the Ralstonia eutropha H16 for polyhydroxyalkanoate synthesis, lithoautotrophic growth, and 2-methyl citric acid production
Source: BMC Syst Biol. 2011 Jun 28;5:101. doi: 10.1186/1752-0509-5-101 (PMC3154180; doi:10.1186/1752-0509-5-101)
Supplement: Additional file 7 — mol files for each metabolite to estimate the charges of metabolites for pH 6, 7, and 8 using MarvinBeans software [file 1752-0509-5-101-S7.ZIP › Additional file 7/2hba.mol]

2-Hydroxybutanoic acid


  7  6  0     1  0            999 V2000
   -0.0724   -0.1276    0.0000 C   0  0  2  0  0  0           0  0  0
    0.4483    0.1724    0.0000 C   0  0  0  0  0  0           0  0  0
   -0.5931    0.1690    0.0000 C   0  0  0  0  0  0           0  0  0
   -0.0759   -0.7310    0.0000 O   0  0  0  0  0  0           0  0  0
    0.9690   -0.1241    0.0000 O   0  0  0  0  0  0           0  0  0
    0.4448    0.7759    0.0000 O   0  0  0  0  0  0           0  0  0
   -1.1138   -0.1310    0.0000 C   0  0  0  0  0  0           0  0  0
  1  2  1  0     0  0
  1  3  1  0     0  0
  1  4  1  1     0  0
  2  5  1  0     0  0
  2  6  2  0     0  0
  3  7  1  0     0  0
M  END
