# Supplementary material for: Genome-scale reconstruction and in silico analysis of the Ralstonia eutropha H16 for polyhydroxyalkanoate synthesis, lithoautotrophic growth, and 2-methyl citric acid production
Source: BMC Syst Biol. 2011 Jun 28;5:101. doi: 10.1186/1752-0509-5-101 (PMC3154180; doi:10.1186/1752-0509-5-101)
Supplement: Additional file 7 — mol files for each metabolite to estimate the charges of metabolites for pH 6, 7, and 8 using MarvinBeans software [file 1752-0509-5-101-S7.ZIP › Additional file 7/2hhpdd.mol]

2-Hydroxyhepta-2,4-dienedioate


 12 11  0     0  0            999 V2000
    0.5966   -0.1379    0.0000 C   0  0  0  0  0  0           0  0  0
   -0.1241    0.2759    0.0000 C   0  0  0  0  0  0           0  0  0
    1.3138    0.2793    0.0000 C   0  0  0  0  0  0           0  0  0
   -0.8379   -0.1414    0.0000 C   0  0  0  0  0  0           0  0  0
    2.0310   -0.1310    0.0000 C   0  0  0  0  0  0           0  0  0
    1.3138    1.1035    0.0000 O   0  0  0  0  0  0           0  0  0
   -1.5517    0.2690    0.0000 C   0  0  0  0  0  0           0  0  0
    2.7414    0.2828    0.0000 O   0  0  0  0  0  0           0  0  0
    2.0310   -0.9552    0.0000 O   0  0  0  0  0  0           0  0  0
   -2.2655   -0.1448    0.0000 C   0  0  0  0  0  0           0  0  0
   -2.9828    0.2655    0.0000 O   0  0  0  0  0  0           0  0  0
   -2.2621   -0.9690    0.0000 O   0  0  0  0  0  0           0  0  0
  1  2  1  0     0  0
  1  3  2  0     0  0
  2  4  2  0     0  0
  3  5  1  0     0  0
  3  6  1  0     0  0
  4  7  1  0     0  0
  5  8  1  0     0  0
  5  9  2  0     0  0
  7 10  1  0     0  0
 10 11  1  0     0  0
 10 12  2  0     0  0
M  END
