# Supplementary material for: Genome-scale reconstruction and in silico analysis of the Ralstonia eutropha H16 for polyhydroxyalkanoate synthesis, lithoautotrophic growth, and 2-methyl citric acid production
Source: BMC Syst Biol. 2011 Jun 28;5:101. doi: 10.1186/1752-0509-5-101 (PMC3154180; doi:10.1186/1752-0509-5-101)
Supplement: Additional file 7 — mol files for each metabolite to estimate the charges of metabolites for pH 6, 7, and 8 using MarvinBeans software [file 1752-0509-5-101-S7.ZIP › Additional file 7/2hlmdnit.mol]

2-Hydroxylamino-4,6-dinitrotoluene 
 
 
 15 15  0  0  0  0  0  0  0  0999 V2000
   28.1033  -23.7134    0.0000 C   0  0  0  0  0  0  0  0  0  0  0  0
   28.1033  -25.1138    0.0000 C   0  0  0  0  0  0  0  0  0  0  0  0
   29.3200  -25.8175    0.0000 C   0  0  0  0  0  0  0  0  0  0  0  0
   30.5293  -25.1138    0.0000 C   0  0  0  0  0  0  0  0  0  0  0  0
   30.5293  -23.7134    0.0000 C   0  0  0  0  0  0  0  0  0  0  0  0
   29.3200  -23.0168    0.0000 C   0  0  0  0  0  0  0  0  0  0  0  0
   29.3217  -21.6166    0.0000 C   0  0  0  0  0  0  0  0  0  0  0  0
   31.7436  -23.0178    0.0000 N   0  3  0  0  0  0  0  0  0  0  0  0
   29.3217  -27.2177    0.0000 N   0  3  0  0  0  0  0  0  0  0  0  0
   32.9567  -23.7152    0.0000 O   0  0  0  0  0  0  0  0  0  0  0  0
   31.7446  -21.6174    0.0000 O   0  5  0  0  0  0  0  0  0  0  0  0
   28.1089  -27.9158    0.0000 O   0  0  0  0  0  0  0  0  0  0  0  0
   30.5363  -27.9128    0.0000 O   0  5  0  0  0  0  0  0  0  0  0  0
   26.8770  -23.0020    0.0000 N   0  0  0  0  0  0  0  0  0  0  0  0
   25.6534  -23.7048    0.0000 O   0  0  0  0  0  0  0  0  0  0  0  0
  6  7  1  0     0  0
  1  2  2  0     0  0
  5  8  1  0     0  0
  2  3  1  0     0  0
  3  9  1  0     0  0
  3  4  2  0     0  0
  8 10  2  0     0  0
  4  5  1  0     0  0
  8 11  1  0     0  0
  5  6  2  0     0  0
  9 12  2  0     0  0
  6  1  1  0     0  0
  9 13  1  0     0  0
  1 14  1  0     0  0
 14 15  1  0     0  0
M  CHG  4   8   1   9   1  11  -1  13  -1
M  END
