# Supplementary material for: Genome-scale reconstruction and in silico analysis of the Ralstonia eutropha H16 for polyhydroxyalkanoate synthesis, lithoautotrophic growth, and 2-methyl citric acid production
Source: BMC Syst Biol. 2011 Jun 28;5:101. doi: 10.1186/1752-0509-5-101 (PMC3154180; doi:10.1186/1752-0509-5-101)
Supplement: Additional file 7 — mol files for each metabolite to estimate the charges of metabolites for pH 6, 7, and 8 using MarvinBeans software [file 1752-0509-5-101-S7.ZIP › Additional file 7/2hmuc.mol]

2-Hydroxymuconate


 11 10  0     0  0            999 V2000
   -0.0586    0.2379    0.0000 C   0  0  0  0  0  0           0  0  0
    0.5897    0.6138    0.0000 C   0  0  0  0  0  0           0  0  0
   -0.0586   -0.5103    0.0000 C   0  0  0  0  0  0           0  0  0
    1.2414    0.2379    0.0000 C   0  0  0  0  0  0           0  0  0
    0.5897    1.3621    0.0000 O   0  0  0  0  0  0           0  0  0
   -0.7069   -0.8862    0.0000 C   0  0  0  0  0  0           0  0  0
    1.2379   -0.5103    0.0000 O   0  0  0  0  0  0           0  0  0
    1.8897    0.6172    0.0000 O   0  0  0  0  0  0           0  0  0
   -1.3586   -0.5103    0.0000 C   0  0  0  0  0  0           0  0  0
   -1.3552    0.2379    0.0000 O   0  0  0  0  0  0           0  0  0
   -2.0069   -0.8897    0.0000 O   0  0  0  0  0  0           0  0  0
  1  2  2  0     0  0
  1  3  1  0     0  0
  2  4  1  0     0  0
  2  5  1  0     0  0
  3  6  2  0     0  0
  4  7  1  0     0  0
  4  8  2  0     0  0
  6  9  1  0     0  0
  9 10  1  0     0  0
  9 11  2  0     0  0
M  END
