# Supplementary material for: Genome-scale reconstruction and in silico analysis of the Ralstonia eutropha H16 for polyhydroxyalkanoate synthesis, lithoautotrophic growth, and 2-methyl citric acid production
Source: BMC Syst Biol. 2011 Jun 28;5:101. doi: 10.1186/1752-0509-5-101 (PMC3154180; doi:10.1186/1752-0509-5-101)
Supplement: Additional file 7 — mol files for each metabolite to estimate the charges of metabolites for pH 6, 7, and 8 using MarvinBeans software [file 1752-0509-5-101-S7.ZIP › Additional file 7/2hmucsald.mol]

2-Hydroxymuconate semialdehyde


 10  9  0     0  0            999 V2000
   -1.9250   -4.4708    0.0000 O   0  0  0  0  0  0           0  0  0
   -1.2083   -4.0583    0.0000 C   0  0  0  0  0  0           0  0  0
   -0.4917   -4.4708    0.0000 C   0  0  0  0  0  0           0  0  0
    0.2250   -4.0542    0.0000 C   0  0  0  0  0  0           0  0  0
    0.2208   -3.2250    0.0000 C   0  0  0  0  0  0           0  0  0
    0.9375   -2.8042    0.0000 C   0  0  0  0  0  0           0  0  0
    1.6542   -3.2208    0.0000 C   0  0  0  0  0  0           0  0  0
    0.9357   -1.9750    0.0000 O   0  0  0  0  0  0           0  0  0
    1.6500   -4.0500    0.0000 O   0  0  0  0  0  0           0  0  0
    2.3741   -2.8064    0.0000 O   0  0  0  0  0  0           0  0  0
  2  3  1  0     0  0
  5  6  2  0     0  0
  1  2  2  0     0  0
  6  7  1  0     0  0
  3  4  2  0     0  0
  6  8  1  0     0  0
  7  9  1  0     0  0
  4  5  1  0     0  0
  7 10  2  0     0  0
M  END
