# Supplementary material for: Genome-scale reconstruction and in silico analysis of the Ralstonia eutropha H16 for polyhydroxyalkanoate synthesis, lithoautotrophic growth, and 2-methyl citric acid production
Source: BMC Syst Biol. 2011 Jun 28;5:101. doi: 10.1186/1752-0509-5-101 (PMC3154180; doi:10.1186/1752-0509-5-101)
Supplement: Additional file 7 — mol files for each metabolite to estimate the charges of metabolites for pH 6, 7, and 8 using MarvinBeans software [file 1752-0509-5-101-S7.ZIP › Additional file 7/2hohphd.mol]

2-Hydroxy-6-oxo-6-(2-hydroxyphenyl)-hexa-2,4-dienoate


 17 17  0     0  0            999 V2000
   -1.2655   -0.2517    0.0000 C   0  0  0  0  0  0           0  0  0
   -0.4414   -0.2414    0.0000 C   0  0  0  0  0  0           0  0  0
   -1.6862    0.4552    0.0000 C   0  0  0  0  0  0           0  0  0
   -1.6690   -0.9759    0.0000 C   0  0  0  0  0  0           0  0  0
   -0.0207    0.4759    0.0000 C   0  0  0  0  0  0           0  0  0
   -0.0310   -0.9621    0.0000 O   0  0  0  0  0  0           0  0  0
   -2.5138    0.4448    0.0000 C   0  0  0  0  0  0           0  0  0
   -1.2828    1.1759    0.0000 O   0  0  0  0  0  0           0  0  0
   -2.4966   -0.9828    0.0000 C   0  0  0  0  0  0           0  0  0
    0.8069    0.4690    0.0000 C   0  0  0  0  0  0           0  0  0
   -2.9207   -0.2724    0.0000 C   0  0  0  0  0  0           0  0  0
    1.2172   -0.2517    0.0000 C   0  0  0  0  0  0           0  0  0
    2.0448   -0.2483    0.0000 C   0  0  0  0  0  0           0  0  0
    2.4586    0.4724    0.0000 C   0  0  0  0  0  0           0  0  0
    2.4655   -0.9655    0.0000 O   0  0  0  0  0  0           0  0  0
    2.0414    1.1862    0.0000 O   0  0  0  0  0  0           0  0  0
    3.2897    0.4759    0.0000 O   0  0  0  0  0  0           0  0  0
  1  2  1  0     0  0
  1  3  1  0     0  0
  1  4  2  0     0  0
  2  5  1  0     0  0
  2  6  2  0     0  0
  3  7  2  0     0  0
  3  8  1  0     0  0
  4  9  1  0     0  0
  5 10  2  0     0  0
  7 11  1  0     0  0
 10 12  1  0     0  0
 12 13  2  0     0  0
 13 14  1  0     0  0
 13 15  1  0     0  0
 14 16  1  0     0  0
 14 17  2  0     0  0
  9 11  2  0     0  0
M  END
