# Supplementary material for: Genome-scale reconstruction and in silico analysis of the Ralstonia eutropha H16 for polyhydroxyalkanoate synthesis, lithoautotrophic growth, and 2-methyl citric acid production
Source: BMC Syst Biol. 2011 Jun 28;5:101. doi: 10.1186/1752-0509-5-101 (PMC3154180; doi:10.1186/1752-0509-5-101)
Supplement: Additional file 7 — mol files for each metabolite to estimate the charges of metabolites for pH 6, 7, and 8 using MarvinBeans software [file 1752-0509-5-101-S7.ZIP › Additional file 7/2hohphod.mol]

2-Hydroxy-6-oxo-6-(2-hydroxyphenoxy)-hexa-2,4-dienoate


 18 18  0     0  0            999 V2000
   -1.5069    0.4138    0.0000 C   0  0  0  0  0  0           0  0  0
   -2.2207    0.8276    0.0000 C   0  0  0  0  0  0           0  0  0
   -0.7931    0.8241    0.0000 O   0  0  0  0  0  0           0  0  0
   -1.5069   -0.4103    0.0000 C   0  0  0  0  0  0           0  0  0
   -2.9379    0.4138    0.0000 C   0  0  0  0  0  0           0  0  0
   -2.2207    1.6517    0.0000 O   0  0  0  0  0  0           0  0  0
   -0.0793    0.4138    0.0000 C   0  0  0  0  0  0           0  0  0
   -2.2207   -0.8241    0.0000 C   0  0  0  0  0  0           0  0  0
   -2.9379   -0.4103    0.0000 C   0  0  0  0  0  0           0  0  0
    0.6345    0.8241    0.0000 C   0  0  0  0  0  0           0  0  0
   -0.0793   -0.4138    0.0000 O   0  0  0  0  0  0           0  0  0
    1.3483    0.4103    0.0000 C   0  0  0  0  0  0           0  0  0
    1.3483   -0.4138    0.0000 C   0  0  0  0  0  0           0  0  0
    2.0621   -0.8276    0.0000 C   0  0  0  0  0  0           0  0  0
    2.7793   -0.4138    0.0000 C   0  0  0  0  0  0           0  0  0
    2.0621   -1.6517    0.0000 O   0  0  0  0  0  0           0  0  0
    2.7793    0.4103    0.0000 O   0  0  0  0  0  0           0  0  0
    3.4931   -0.8276    0.0000 O   0  0  0  0  0  0           0  0  0
  1  2  2  0     0  0
  1  3  1  0     0  0
  1  4  1  0     0  0
  2  5  1  0     0  0
  2  6  1  0     0  0
  3  7  1  0     0  0
  4  8  2  0     0  0
  5  9  2  0     0  0
  7 10  1  0     0  0
  7 11  2  0     0  0
 10 12  2  0     0  0
 12 13  1  0     0  0
 13 14  2  0     0  0
 14 15  1  0     0  0
 14 16  1  0     0  0
 15 17  1  0     0  0
 15 18  2  0     0  0
  8  9  1  0     0  0
M  END
