# Supplementary material for: Genome-scale reconstruction and in silico analysis of the Ralstonia eutropha H16 for polyhydroxyalkanoate synthesis, lithoautotrophic growth, and 2-methyl citric acid production
Source: BMC Syst Biol. 2011 Jun 28;5:101. doi: 10.1186/1752-0509-5-101 (PMC3154180; doi:10.1186/1752-0509-5-101)
Supplement: Additional file 7 — mol files for each metabolite to estimate the charges of metabolites for pH 6, 7, and 8 using MarvinBeans software [file 1752-0509-5-101-S7.ZIP › Additional file 7/2ippm.mol]

2-Isopropylmaleate 
 
 
 11 10  0  0  0  0  0  0  0  0999 V2000
   17.8322  -14.7411    0.0000 C   0  0  0  0  0  0  0  0  0  0  0  0
   19.0425  -15.4427    0.0000 C   0  0  0  0  0  0  0  0  0  0  0  0
   16.6156  -15.4427    0.0000 C   0  0  3  0  0  0  0  0  0  0  0  0
   17.8322  -13.3441    0.0000 C   0  0  0  0  0  0  0  0  0  0  0  0
   20.2528  -14.7411    0.0000 C   0  0  0  0  0  0  0  0  0  0  0  0
   15.4053  -14.7411    0.0000 C   0  0  0  0  0  0  0  0  0  0  0  0
   16.6156  -16.9862    0.0000 C   0  0  0  0  0  0  0  0  0  0  0  0
   19.0425  -12.6489    0.0000 O   0  0  0  0  0  0  0  0  0  0  0  0
   16.6156  -12.6489    0.0000 O   0  0  0  0  0  0  0  0  0  0  0  0
   21.4694  -15.4427    0.0000 O   0  0  0  0  0  0  0  0  0  0  0  0
   20.2528  -13.4841    0.0000 O   0  0  0  0  0  0  0  0  0  0  0  0
  1  2  2  0     0  0
  1  3  1  0     0  0
  1  4  1  0     0  0
  2  5  1  0     0  0
  3  6  1  0     0  0
  3  7  1  0     0  0
  4  8  1  0     0  0
  4  9  2  0     0  0
  5 10  1  0     0  0
  5 11  2  0     0  0
M  END
