# Supplementary material for: Genome-scale reconstruction and in silico analysis of the Ralstonia eutropha H16 for polyhydroxyalkanoate synthesis, lithoautotrophic growth, and 2-methyl citric acid production
Source: BMC Syst Biol. 2011 Jun 28;5:101. doi: 10.1186/1752-0509-5-101 (PMC3154180; doi:10.1186/1752-0509-5-101)
Supplement: Additional file 7 — mol files for each metabolite to estimate the charges of metabolites for pH 6, 7, and 8 using MarvinBeans software [file 1752-0509-5-101-S7.ZIP › Additional file 7/2kchccoa.mol]

2-Ketocyclohexane-1-carboxyl-CoA


 57 60  0     0  0            999 V2000
    0.3828    2.9690    0.0000 N   0  0  3  0  0  0           0  0  0
    0.0655    1.6448    0.0000 C   0  0  1  0  0  0           0  0  0
   -0.9586    2.9690    0.0000 C   0  0  0  0  0  0           0  0  0
    0.3828    3.7379    0.0000 C   0  0  0  0  0  0           0  0  0
   -0.1690    0.9103    0.0000 C   0  0  1  0  0  0           0  0  0
   -0.5828    2.0897    0.0000 O   0  0  0  0  0  0           0  0  0
   -0.9586    3.7379    0.0000 C   0  0  0  0  0  0           0  0  0
   -1.6345    2.5724    0.0000 N   0  0  0  0  0  0           0  0  0
   -0.2931    4.1207    0.0000 N   0  0  0  0  0  0           0  0  0
   -0.9517    0.9103    0.0000 C   0  0  1  0  0  0           0  0  0
    0.2759    0.2862    0.0000 O   0  0  0  0  0  0           0  0  0
   -1.2000    1.6448    0.0000 C   0  0  1  0  0  0           0  0  0
   -1.6345    4.1241    0.0000 C   0  0  0  0  0  0           0  0  0
   -2.3000    2.9690    0.0000 C   0  0  0  0  0  0           0  0  0
   -1.3448    0.3586    0.0000 O   0  0  0  0  0  0           0  0  0
   -1.9069    1.8621    0.0000 C   0  0  0  0  0  0           0  0  0
   -2.3000    3.7379    0.0000 N   0  0  0  0  0  0           0  0  0
   -1.6345    4.8828    0.0000 N   0  0  0  0  0  0           0  0  0
   -2.1586    0.3621    0.0000 P   0  0  3  0  0  0           0  0  0
   -2.9552    1.3724    0.0000 O   0  0  0  0  0  0           0  0  0
   -2.1000    1.0931    0.0000 O   0  0  0  0  0  0           0  0  0
   -2.9069    0.3483    0.0000 O   0  0  0  0  0  0           0  0  0
   -2.1621   -0.4000    0.0000 O   0  0  0  0  0  0           0  0  0
   -4.1931    1.3483    0.0000 P   0  0  3  0  0  0           0  0  0
   -4.1931   -0.2655    0.0000 O   0  0  0  0  0  0           0  0  0
   -4.1759    2.1345    0.0000 O   0  0  0  0  0  0           0  0  0
   -4.9483    1.3724    0.0000 O   0  0  0  0  0  0           0  0  0
   -4.1759   -1.8172    0.0000 P   0  0  3  0  0  0           0  0  0
   -3.3793   -1.8069    0.0000 O   0  0  0  0  0  0           0  0  0
   -4.1966   -2.7310    0.0000 O   0  0  0  0  0  0           0  0  0
   -4.9448   -1.8069    0.0000 O   0  0  0  0  0  0           0  0  0
   -2.7172   -1.4276    0.0000 C   0  0  0  0  0  0           0  0  0
   -2.0517   -1.8069    0.0000 C   0  0  3  0  0  0           0  0  0
   -1.4000   -1.4276    0.0000 C   0  0  3  0  0  0           0  0  0
   -2.0448   -2.5241    0.0000 C   0  0  0  0  0  0           0  0  0
   -2.0724   -1.0207    0.0000 C   0  0  0  0  0  0           0  0  0
   -0.7379   -1.8069    0.0000 C   0  0  0  0  0  0           0  0  0
   -1.4000   -0.6552    0.0000 O   0  0  0  0  0  0           0  0  0
   -0.0690   -1.4276    0.0000 N   0  0  0  0  0  0           0  0  0
   -0.7379   -2.5759    0.0000 O   0  0  0  0  0  0           0  0  0
    0.5931   -1.8069    0.0000 C   0  0  0  0  0  0           0  0  0
    1.2552   -1.4276    0.0000 C   0  0  0  0  0  0           0  0  0
    1.9172   -1.8069    0.0000 C   0  0  0  0  0  0           0  0  0
    2.5828   -1.4276    0.0000 N   0  0  0  0  0  0           0  0  0
    1.9172   -2.5759    0.0000 O   0  0  0  0  0  0           0  0  0
    3.2448   -1.8069    0.0000 C   0  0  0  0  0  0           0  0  0
    3.9138   -1.4276    0.0000 C   0  0  0  0  0  0           0  0  0
    4.5759   -1.8069    0.0000 S   0  0  0  0  0  0           0  0  0
    5.2448   -1.4379    0.0000 C   0  0  0  0  0  0           0  0  0
    5.9035   -1.8207    0.0000 C   0  0  3  0  0  0           0  0  0
    5.2483   -0.6655    0.0000 O   0  0  0  0  0  0           0  0  0
    6.5759   -1.4345    0.0000 C   0  0  0  0  0  0           0  0  0
    5.9035   -2.5862    0.0000 C   0  0  0  0  0  0           0  0  0
    7.2414   -1.8172    0.0000 C   0  0  0  0  0  0           0  0  0
    6.5759   -0.6655    0.0000 O   0  0  0  0  0  0           0  0  0
    6.5690   -2.9759    0.0000 C   0  0  0  0  0  0           0  0  0
    7.2379   -2.5897    0.0000 C   0  0  0  0  0  0           0  0  0
  2  1  1  1     0  0
  1  3  1  0     0  0
  1  4  1  0     0  0
  2  5  1  0     0  0
  2  6  1  0     0  0
  3  7  2  0     0  0
  3  8  1  0     0  0
  4  9  2  0     0  0
  5 10  1  0     0  0
  5 11  1  6     0  0
  6 12  1  0     0  0
  7 13  1  0     0  0
  8 14  2  0     0  0
 10 15  1  6     0  0
 12 16  1  1     0  0
 13 17  2  0     0  0
 13 18  1  0     0  0
 15 19  1  0     0  0
 16 20  1  0     0  0
 19 21  1  0     0  0
 19 22  1  0     0  0
 19 23  2  0     0  0
 20 24  1  0     0  0
 24 25  1  0     0  0
 24 26  1  0     0  0
 24 27  2  0     0  0
 25 28  1  0     0  0
 28 29  1  0     0  0
 28 30  1  0     0  0
 28 31  2  0     0  0
 29 32  1  0     0  0
 32 33  1  0     0  0
 33 34  1  0     0  0
 33 35  1  0     0  0
 33 36  1  0     0  0
 34 37  1  0     0  0
 34 38  1  0     0  0
 37 39  1  0     0  0
 37 40  2  0     0  0
 39 41  1  0     0  0
 41 42  1  0     0  0
 42 43  1  0     0  0
 43 44  1  0     0  0
 43 45  2  0     0  0
 44 46  1  0     0  0
 46 47  1  0     0  0
 47 48  1  0     0  0
 48 49  1  0     0  0
 49 50  1  0     0  0
 49 51  2  0     0  0
 50 52  1  0     0  0
 50 53  1  0     0  0
 52 54  1  0     0  0
 52 55  2  0     0  0
 53 56  1  0     0  0
 54 57  1  0     0  0
  7  9  1  0     0  0
 10 12  1  0     0  0
 14 17  1  0     0  0
 56 57  1  0     0  0
M  END
