# Supplementary material for: Genome-scale reconstruction and in silico analysis of the Ralstonia eutropha H16 for polyhydroxyalkanoate synthesis, lithoautotrophic growth, and 2-methyl citric acid production
Source: BMC Syst Biol. 2011 Jun 28;5:101. doi: 10.1186/1752-0509-5-101 (PMC3154180; doi:10.1186/1752-0509-5-101)
Supplement: Additional file 7 — mol files for each metabolite to estimate the charges of metabolites for pH 6, 7, and 8 using MarvinBeans software [file 1752-0509-5-101-S7.ZIP › Additional file 7/2kmb.mol]

4-Methylthio-2-oxobutanoate


  9  8  0     0  0            999 V2000
    0.4793   -0.1828    0.0000 C   0  0  0  0  0  0           0  0  0
    1.2000    0.2276    0.0000 C   0  0  0  0  0  0           0  0  0
   -0.2379    0.2276    0.0000 C   0  0  0  0  0  0           0  0  0
    0.4793   -1.0138    0.0000 O   0  0  0  0  0  0           0  0  0
    1.9138   -0.1828    0.0000 O   0  0  0  0  0  0           0  0  0
    1.2000    1.0621    0.0000 O   0  0  0  0  0  0           0  0  0
   -0.9586   -0.1828    0.0000 C   0  0  0  0  0  0           0  0  0
   -1.6759    0.2276    0.0000 S   0  0  0  0  0  0           0  0  0
   -2.3966   -0.1828    0.0000 C   0  0  0  0  0  0           0  0  0
  1  2  1  0     0  0
  1  3  1  0     0  0
  1  4  2  0     0  0
  2  5  1  0     0  0
  2  6  2  0     0  0
  3  7  1  0     0  0
  7  8  1  0     0  0
  8  9  1  0     0  0
M  END
