# Supplementary material for: Genome-scale reconstruction and in silico analysis of the Ralstonia eutropha H16 for polyhydroxyalkanoate synthesis, lithoautotrophic growth, and 2-methyl citric acid production
Source: BMC Syst Biol. 2011 Jun 28;5:101. doi: 10.1186/1752-0509-5-101 (PMC3154180; doi:10.1186/1752-0509-5-101)
Supplement: Additional file 7 — mol files for each metabolite to estimate the charges of metabolites for pH 6, 7, and 8 using MarvinBeans software [file 1752-0509-5-101-S7.ZIP › Additional file 7/2m2ecoa.mol]

2-Methylbut-2-enoyl-CoATiglyl-CoA


 54 56  0     1  0            999 V2000
    0.6310    2.8138    0.0000 N   0  0  3  0  0  0           0  0  0
    0.3207    1.5103    0.0000 C   0  0  1  0  0  0           0  0  0
   -0.6793    2.8138    0.0000 C   0  0  0  0  0  0           0  0  0
    0.6345    3.5724    0.0000 C   0  0  0  0  0  0           0  0  0
    0.0931    0.8069    0.0000 C   0  0  1  0  0  0           0  0  0
   -0.3000    1.9586    0.0000 O   0  0  0  0  0  0           0  0  0
   -0.6793    3.5724    0.0000 C   0  0  0  0  0  0           0  0  0
   -1.3379    2.4310    0.0000 N   0  0  0  0  0  0           0  0  0
   -0.0241    3.9552    0.0000 N   0  0  0  0  0  0           0  0  0
   -0.6724    0.8069    0.0000 C   0  0  1  0  0  0           0  0  0
    0.5345    0.2000    0.0000 O   0  0  0  0  0  0           0  0  0
   -0.9103    1.5207    0.0000 C   0  0  1  0  0  0           0  0  0
   -1.3379    3.9483    0.0000 C   0  0  0  0  0  0           0  0  0
   -1.9862    2.8138    0.0000 C   0  0  0  0  0  0           0  0  0
   -1.0552    0.2690    0.0000 O   0  0  0  0  0  0           0  0  0
   -1.6138    1.7414    0.0000 C   0  0  0  0  0  0           0  0  0
   -1.9862    3.5724    0.0000 N   0  0  0  0  0  0           0  0  0
   -1.3379    4.6966    0.0000 N   0  0  0  0  0  0           0  0  0
   -1.8552    0.2759    0.0000 P   0  0  3  0  0  0           0  0  0
   -2.6379    1.2586    0.0000 O   0  0  0  0  0  0           0  0  0
   -1.8724    0.9862    0.0000 O   0  0  0  0  0  0           0  0  0
   -2.5862    0.2552    0.0000 O   0  0  0  0  0  0           0  0  0
   -1.8586   -0.4793    0.0000 O   0  0  0  0  0  0           0  0  0
   -3.8345    1.2448    0.0000 P   0  0  3  0  0  0           0  0  0
   -3.8345   -0.3414    0.0000 O   0  0  0  0  0  0           0  0  0
   -3.8276    2.0035    0.0000 O   0  0  0  0  0  0           0  0  0
   -4.5897    1.2586    0.0000 O   0  0  0  0  0  0           0  0  0
   -3.8310   -1.8724    0.0000 P   0  0  3  0  0  0           0  0  0
   -3.0483   -1.8552    0.0000 O   0  0  0  0  0  0           0  0  0
   -3.8448   -2.7586    0.0000 O   0  0  0  0  0  0           0  0  0
   -4.5828   -1.8586    0.0000 O   0  0  0  0  0  0           0  0  0
   -2.4035   -1.4828    0.0000 C   0  0  0  0  0  0           0  0  0
   -1.7517   -1.8586    0.0000 C   0  0  3  0  0  0           0  0  0
   -0.7897   -1.5621    0.0000 C   0  0  3  0  0  0           0  0  0
   -1.7621   -2.5241    0.0000 C   0  0  0  0  0  0           0  0  0
   -1.7690   -1.0828    0.0000 C   0  0  0  0  0  0           0  0  0
   -0.1414   -1.9379    0.0000 C   0  0  0  0  0  0           0  0  0
   -0.7931   -0.8138    0.0000 O   0  0  0  0  0  0           0  0  0
    0.5069   -1.5621    0.0000 N   0  0  0  0  0  0           0  0  0
   -0.1414   -2.6862    0.0000 O   0  0  0  0  0  0           0  0  0
    1.1586   -1.9379    0.0000 C   0  0  0  0  0  0           0  0  0
    1.8069   -1.5621    0.0000 C   0  0  0  0  0  0           0  0  0
    2.4552   -1.9379    0.0000 C   0  0  0  0  0  0           0  0  0
    3.1069   -1.5621    0.0000 N   0  0  0  0  0  0           0  0  0
    2.4552   -2.6862    0.0000 O   0  0  0  0  0  0           0  0  0
    3.7552   -1.9379    0.0000 C   0  0  0  0  0  0           0  0  0
    4.4034   -1.5621    0.0000 C   0  0  0  0  0  0           0  0  0
    5.0517   -1.9379    0.0000 S   0  0  0  0  0  0           0  0  0
    5.7035   -1.5621    0.0000 C   0  0  0  0  0  0           0  0  0
    6.3517   -1.9345    0.0000 C   0  0  0  0  0  0           0  0  0
    5.7035   -0.8103    0.0000 O   0  0  0  0  0  0           0  0  0
    7.0000   -1.5621    0.0000 C   0  0  0  0  0  0           0  0  0
    6.3517   -2.6862    0.0000 C   0  0  0  0  0  0           0  0  0
    7.6517   -1.9345    0.0000 C   0  0  0  0  0  0           0  0  0
  2  1  1  1     0  0
  1  3  1  0     0  0
  1  4  1  0     0  0
  2  5  1  0     0  0
  2  6  1  0     0  0
  3  7  2  0     0  0
  3  8  1  0     0  0
  4  9  2  0     0  0
  5 10  1  0     0  0
  5 11  1  6     0  0
  6 12  1  0     0  0
  7 13  1  0     0  0
  8 14  2  0     0  0
 10 15  1  6     0  0
 12 16  1  1     0  0
 13 17  2  0     0  0
 13 18  1  0     0  0
 15 19  1  0     0  0
 16 20  1  0     0  0
 19 21  1  0     0  0
 19 22  1  0     0  0
 19 23  2  0     0  0
 20 24  1  0     0  0
 24 25  1  0     0  0
 24 26  1  0     0  0
 24 27  2  0     0  0
 25 28  1  0     0  0
 28 29  1  0     0  0
 28 30  1  0     0  0
 28 31  2  0     0  0
 29 32  1  0     0  0
 32 33  1  0     0  0
 33 34  1  0     0  0
 33 35  1  0     0  0
 33 36  1  0     0  0
 34 37  1  0     0  0
 34 38  1  0     0  0
 37 39  1  0     0  0
 37 40  2  0     0  0
 39 41  1  0     0  0
 41 42  1  0     0  0
 42 43  1  0     0  0
 43 44  1  0     0  0
 43 45  2  0     0  0
 44 46  1  0     0  0
 46 47  1  0     0  0
 47 48  1  0     0  0
 48 49  1  0     0  0
 49 50  1  0     0  0
 49 51  2  0     0  0
 50 52  2  0     0  0
 50 53  1  0     0  0
 52 54  1  0     0  0
  7  9  1  0     0  0
 10 12  1  0     0  0
 14 17  1  0     0  0
M  END
