# Supplementary material for: Genome-scale reconstruction and in silico analysis of the Ralstonia eutropha H16 for polyhydroxyalkanoate synthesis, lithoautotrophic growth, and 2-methyl citric acid production
Source: BMC Syst Biol. 2011 Jun 28;5:101. doi: 10.1186/1752-0509-5-101 (PMC3154180; doi:10.1186/1752-0509-5-101)
Supplement: Additional file 7 — mol files for each metabolite to estimate the charges of metabolites for pH 6, 7, and 8 using MarvinBeans software [file 1752-0509-5-101-S7.ZIP › Additional file 7/2maaccoa.mol]

2-Methylacetoacetyl-CoA


 55 57  0     1  0            999 V2000
    0.5034    2.8276    0.0000 N   0  0  3  0  0  0           0  0  0
    0.1931    1.5276    0.0000 C   0  0  1  0  0  0           0  0  0
   -0.8069    2.8276    0.0000 C   0  0  0  0  0  0           0  0  0
    0.5069    3.5862    0.0000 C   0  0  0  0  0  0           0  0  0
   -0.0345    0.8207    0.0000 C   0  0  1  0  0  0           0  0  0
   -0.4276    1.9759    0.0000 O   0  0  0  0  0  0           0  0  0
   -0.8069    3.5862    0.0000 C   0  0  0  0  0  0           0  0  0
   -1.4655    2.4448    0.0000 N   0  0  0  0  0  0           0  0  0
   -0.1517    3.9690    0.0000 N   0  0  0  0  0  0           0  0  0
   -0.8000    0.8207    0.0000 C   0  0  1  0  0  0           0  0  0
    0.4069    0.2138    0.0000 O   0  0  0  0  0  0           0  0  0
   -1.0379    1.5379    0.0000 C   0  0  1  0  0  0           0  0  0
   -1.4655    3.9621    0.0000 C   0  0  0  0  0  0           0  0  0
   -2.1138    2.8276    0.0000 C   0  0  0  0  0  0           0  0  0
   -1.1828    0.2828    0.0000 O   0  0  0  0  0  0           0  0  0
   -1.7414    1.7586    0.0000 C   0  0  0  0  0  0           0  0  0
   -2.1138    3.5862    0.0000 N   0  0  0  0  0  0           0  0  0
   -1.4655    4.7138    0.0000 N   0  0  0  0  0  0           0  0  0
   -1.9828    0.2897    0.0000 P   0  0  3  0  0  0           0  0  0
   -2.7655    1.2724    0.0000 O   0  0  0  0  0  0           0  0  0
   -2.0000    1.0035    0.0000 O   0  0  0  0  0  0           0  0  0
   -2.7138    0.2690    0.0000 O   0  0  0  0  0  0           0  0  0
   -1.9862   -0.4655    0.0000 O   0  0  0  0  0  0           0  0  0
   -3.9621    1.2586    0.0000 P   0  0  3  0  0  0           0  0  0
   -3.9621   -0.3276    0.0000 O   0  0  0  0  0  0           0  0  0
   -3.9552    2.0172    0.0000 O   0  0  0  0  0  0           0  0  0
   -4.7172    1.2724    0.0000 O   0  0  0  0  0  0           0  0  0
   -3.9586   -1.8586    0.0000 P   0  0  3  0  0  0           0  0  0
   -3.1759   -1.8414    0.0000 O   0  0  0  0  0  0           0  0  0
   -3.9724   -2.7448    0.0000 O   0  0  0  0  0  0           0  0  0
   -4.7103   -1.8448    0.0000 O   0  0  0  0  0  0           0  0  0
   -2.5310   -1.4690    0.0000 C   0  0  0  0  0  0           0  0  0
   -1.8793   -1.8448    0.0000 C   0  0  3  0  0  0           0  0  0
   -0.9172   -1.5483    0.0000 C   0  0  3  0  0  0           0  0  0
   -1.8897   -2.5103    0.0000 C   0  0  0  0  0  0           0  0  0
   -1.8966   -1.0690    0.0000 C   0  0  0  0  0  0           0  0  0
   -0.2690   -1.9207    0.0000 C   0  0  0  0  0  0           0  0  0
   -0.9172   -0.7966    0.0000 O   0  0  0  0  0  0           0  0  0
    0.3793   -1.5483    0.0000 N   0  0  0  0  0  0           0  0  0
   -0.2690   -2.6724    0.0000 O   0  0  0  0  0  0           0  0  0
    1.0310   -1.9207    0.0000 C   0  0  0  0  0  0           0  0  0
    1.6793   -1.5483    0.0000 C   0  0  0  0  0  0           0  0  0
    2.3276   -1.9207    0.0000 C   0  0  0  0  0  0           0  0  0
    2.9793   -1.5483    0.0000 N   0  0  0  0  0  0           0  0  0
    2.3276   -2.6724    0.0000 O   0  0  0  0  0  0           0  0  0
    3.6276   -1.9207    0.0000 C   0  0  0  0  0  0           0  0  0
    4.2759   -1.5483    0.0000 C   0  0  0  0  0  0           0  0  0
    4.9276   -1.9207    0.0000 S   0  0  0  0  0  0           0  0  0
    5.5759   -1.5448    0.0000 C   0  0  0  0  0  0           0  0  0
    6.2241   -1.9207    0.0000 C   0  0  3  0  0  0           0  0  0
    5.5759   -0.7966    0.0000 O   0  0  0  0  0  0           0  0  0
    6.8759   -1.5448    0.0000 C   0  0  0  0  0  0           0  0  0
    6.2276   -2.6724    0.0000 C   0  0  0  0  0  0           0  0  0
    7.5241   -1.9207    0.0000 C   0  0  0  0  0  0           0  0  0
    6.8759   -0.7966    0.0000 O   0  0  0  0  0  0           0  0  0
  2  1  1  1     0  0
  1  3  1  0     0  0
  1  4  1  0     0  0
  2  5  1  0     0  0
  2  6  1  0     0  0
  3  7  2  0     0  0
  3  8  1  0     0  0
  4  9  2  0     0  0
  5 10  1  0     0  0
  5 11  1  6     0  0
  6 12  1  0     0  0
  7 13  1  0     0  0
  8 14  2  0     0  0
 10 15  1  6     0  0
 12 16  1  1     0  0
 13 17  2  0     0  0
 13 18  1  0     0  0
 15 19  1  0     0  0
 16 20  1  0     0  0
 19 21  1  0     0  0
 19 22  1  0     0  0
 19 23  2  0     0  0
 20 24  1  0     0  0
 24 25  1  0     0  0
 24 26  1  0     0  0
 24 27  2  0     0  0
 25 28  1  0     0  0
 28 29  1  0     0  0
 28 30  1  0     0  0
 28 31  2  0     0  0
 29 32  1  0     0  0
 32 33  1  0     0  0
 33 34  1  0     0  0
 33 35  1  0     0  0
 33 36  1  0     0  0
 34 37  1  0     0  0
 34 38  1  0     0  0
 37 39  1  0     0  0
 37 40  2  0     0  0
 39 41  1  0     0  0
 41 42  1  0     0  0
 42 43  1  0     0  0
 43 44  1  0     0  0
 43 45  2  0     0  0
 44 46  1  0     0  0
 46 47  1  0     0  0
 47 48  1  0     0  0
 48 49  1  0     0  0
 49 50  1  0     0  0
 49 51  2  0     0  0
 50 52  1  0     0  0
 50 53  1  0     0  0
 52 54  1  0     0  0
 52 55  2  0     0  0
  7  9  1  0     0  0
 10 12  1  0     0  0
 14 17  1  0     0  0
M  END
