# Supplementary material for: Genome-scale reconstruction and in silico analysis of the Ralstonia eutropha H16 for polyhydroxyalkanoate synthesis, lithoautotrophic growth, and 2-methyl citric acid production
Source: BMC Syst Biol. 2011 Jun 28;5:101. doi: 10.1186/1752-0509-5-101 (PMC3154180; doi:10.1186/1752-0509-5-101)
Supplement: Additional file 7 — mol files for each metabolite to estimate the charges of metabolites for pH 6, 7, and 8 using MarvinBeans software [file 1752-0509-5-101-S7.ZIP › Additional file 7/2mac.mol]

2-Maleylacetate


 11 10  0     0  0            999 V2000
   -0.4138   -0.5103    0.0000 C   0  0  0  0  0  0           0  0  0
   -1.0621   -0.1345    0.0000 C   0  0  0  0  0  0           0  0  0
    0.2379   -0.1345    0.0000 C   0  0  0  0  0  0           0  0  0
   -0.4138   -1.2621    0.0000 O   0  0  0  0  0  0           0  0  0
   -1.0621    0.6138    0.0000 C   0  0  0  0  0  0           0  0  0
    0.8862   -0.5103    0.0000 C   0  0  0  0  0  0           0  0  0
   -0.4138    0.9897    0.0000 C   0  0  0  0  0  0           0  0  0
    1.5345   -0.1345    0.0000 O   0  0  0  0  0  0           0  0  0
    0.8862   -1.2621    0.0000 O   0  0  0  0  0  0           0  0  0
   -0.4138    1.7379    0.0000 O   0  0  0  0  0  0           0  0  0
    0.2345    0.6103    0.0000 O   0  0  0  0  0  0           0  0  0
  1  2  1  0     0  0
  1  3  1  0     0  0
  1  4  2  0     0  0
  2  5  2  0     0  0
  3  6  1  0     0  0
  5  7  1  0     0  0
  6  8  1  0     0  0
  6  9  2  0     0  0
  7 10  1  0     0  0
  7 11  2  0     0  0
M  END
