# Supplementary material for: Genome-scale reconstruction and in silico analysis of the Ralstonia eutropha H16 for polyhydroxyalkanoate synthesis, lithoautotrophic growth, and 2-methyl citric acid production
Source: BMC Syst Biol. 2011 Jun 28;5:101. doi: 10.1186/1752-0509-5-101 (PMC3154180; doi:10.1186/1752-0509-5-101)
Supplement: Additional file 7 — mol files for each metabolite to estimate the charges of metabolites for pH 6, 7, and 8 using MarvinBeans software [file 1752-0509-5-101-S7.ZIP › Additional file 7/2mbcoa.mol]

(S)-2-Methylbutanoyl-CoA 
 
 
 54 56  0  0  1  0  0  0  0  0999 V2000
   35.3436  -18.4437    0.0000 N   0  0  3  0  0  0  0  0  0  0  0  0
   34.8162  -20.6583    0.0000 C   0  0  2  0  0  0  0  0  0  0  0  0
   33.1173  -18.4437    0.0000 C   0  0  0  0  0  0  0  0  0  0  0  0
   35.3494  -17.1608    0.0000 C   0  0  0  0  0  0  0  0  0  0  0  0
   33.7619  -19.8966    0.0000 O   0  0  0  0  0  0  0  0  0  0  0  0
   34.4297  -21.8592    0.0000 C   0  0  1  0  0  0  0  0  0  0  0  0
   33.1173  -17.1608    0.0000 C   0  0  0  0  0  0  0  0  0  0  0  0
   31.9984  -19.0998    0.0000 N   0  0  0  0  0  0  0  0  0  0  0  0
   34.2364  -16.5105    0.0000 N   0  0  0  0  0  0  0  0  0  0  0  0
   32.7248  -20.6406    0.0000 C   0  0  1  0  0  0  0  0  0  0  0  0
   33.1290  -21.8592    0.0000 C   0  0  1  0  0  0  0  0  0  0  0  0
   35.1095  -22.7444    0.0000 O   0  0  0  0  0  0  0  0  0  0  0  0
   31.9984  -16.5222    0.0000 C   0  0  0  0  0  0  0  0  0  0  0  0
   30.8969  -18.4437    0.0000 C   0  0  0  0  0  0  0  0  0  0  0  0
   31.5356  -20.2656    0.0000 C   0  0  0  0  0  0  0  0  0  0  0  0
   32.4788  -22.7731    0.0000 O   0  0  0  0  0  0  0  0  0  0  0  0
   30.8969  -17.1608    0.0000 N   0  0  0  0  0  0  0  0  0  0  0  0
   31.9984  -15.3151    0.0000 N   0  0  0  0  0  0  0  0  0  0  0  0
   29.8597  -21.1618    0.0000 O   0  0  0  0  0  0  0  0  0  0  0  0
   31.1254  -22.7614    0.0000 P   0  0  3  0  0  0  0  0  0  0  0  0
   27.7570  -21.1151    0.0000 P   0  0  3  0  0  0  0  0  0  0  0  0
   31.1492  -21.4787    0.0000 O   0  0  0  0  0  0  0  0  0  0  0  0
   29.9477  -22.7208    0.0000 O   0  0  0  0  0  0  0  0  0  0  0  0
   31.1837  -24.0444    0.0000 O   0  0  0  0  0  0  0  0  0  0  0  0
   27.7570  -23.8801    0.0000 O   0  0  0  0  0  0  0  0  0  0  0  0
   27.7687  -19.7563    0.0000 O   0  0  0  0  0  0  0  0  0  0  0  0
   26.5497  -21.1618    0.0000 O   0  0  0  0  0  0  0  0  0  0  0  0
   27.7627  -26.5512    0.0000 P   0  0  3  0  0  0  0  0  0  0  0  0
   29.0927  -26.5220    0.0000 O   0  0  0  0  0  0  0  0  0  0  0  0
   27.8152  -28.0568    0.0000 O   0  0  0  0  0  0  0  0  0  0  0  0
   26.4856  -26.5278    0.0000 O   0  0  0  0  0  0  0  0  0  0  0  0
   30.1881  -25.8891    0.0000 C   0  0  0  0  0  0  0  0  0  0  0  0
   31.2953  -26.5220    0.0000 C   0  0  3  0  0  0  0  0  0  0  0  0
   32.3968  -25.8891    0.0000 C   0  0  3  0  0  0  0  0  0  0  0  0
   31.2778  -27.6584    0.0000 C   0  0  0  0  0  0  0  0  0  0  0  0
   31.2661  -25.2796    0.0000 C   0  0  0  0  0  0  0  0  0  0  0  0
   33.5040  -26.5220    0.0000 C   0  0  0  0  0  0  0  0  0  0  0  0
   32.3968  -24.8220    0.0000 O   0  0  0  0  0  0  0  0  0  0  0  0
   34.6054  -25.8891    0.0000 N   0  0  0  0  0  0  0  0  0  0  0  0
   33.5040  -27.7291    0.0000 O   0  0  0  0  0  0  0  0  0  0  0  0
   35.7068  -26.5220    0.0000 C   0  0  0  0  0  0  0  0  0  0  0  0
   36.8140  -25.8891    0.0000 C   0  0  0  0  0  0  0  0  0  0  0  0
   37.9154  -26.5220    0.0000 C   0  0  0  0  0  0  0  0  0  0  0  0
   39.0169  -25.8891    0.0000 N   0  0  0  0  0  0  0  0  0  0  0  0
   37.9154  -27.7991    0.0000 O   0  0  0  0  0  0  0  0  0  0  0  0
   40.1241  -26.5220    0.0000 C   0  0  0  0  0  0  0  0  0  0  0  0
   41.2255  -25.8834    0.0000 C   0  0  0  0  0  0  0  0  0  0  0  0
   42.3267  -26.5220    0.0000 S   0  0  0  0  0  0  0  0  0  0  0  0
   43.5624  -25.8300    0.0000 C   0  0  0  0  0  0  0  0  0  0  0  0
   44.7749  -26.5300    0.0000 C   0  0  0  0  0  0  0  0  0  0  0  0
   45.9873  -25.8300    0.0000 C   0  0  0  0  0  0  0  0  0  0  0  0
   47.1997  -26.5300    0.0000 C   0  0  0  0  0  0  0  0  0  0  0  0
   43.5716  -24.4304    0.0000 O   0  0  0  0  0  0  0  0  0  0  0  0
   44.7749  -27.9298    0.0000 C   0  0  0  0  0  0  0  0  0  0  0  0
  2  1  1  1     0  0
  1  3  1  0     0  0
  1  4  1  0     0  0
  2  5  1  0     0  0
  2  6  1  0     0  0
  3  7  2  0     0  0
  3  8  1  0     0  0
  4  9  2  0     0  0
  5 10  1  0     0  0
  6 11  1  0     0  0
  6 12  1  6     0  0
  7 13  1  0     0  0
  8 14  2  0     0  0
 10 15  1  1     0  0
 11 16  1  6     0  0
 13 17  2  0     0  0
 13 18  1  0     0  0
 15 19  1  0     0  0
 16 20  1  0     0  0
 19 21  1  0     0  0
 20 22  1  0     0  0
 20 23  1  0     0  0
 20 24  2  0     0  0
 21 25  1  0     0  0
 21 26  1  0     0  0
 21 27  2  0     0  0
 25 28  1  0     0  0
 28 29  1  0     0  0
 28 30  1  0     0  0
 28 31  2  0     0  0
 29 32  1  0     0  0
 32 33  1  0     0  0
 33 34  1  0     0  0
 33 35  1  0     0  0
 33 36  1  0     0  0
 34 37  1  0     0  0
 34 38  1  0     0  0
 37 39  1  0     0  0
 37 40  2  0     0  0
 39 41  1  0     0  0
 41 42  1  0     0  0
 42 43  1  0     0  0
 43 44  1  0     0  0
 43 45  2  0     0  0
 44 46  1  0     0  0
 46 47  1  0     0  0
 47 48  1  0     0  0
  7  9  1  0     0  0
 10 11  1  0     0  0
 14 17  1  0     0  0
 48 49  1  0     0  0
 49 50  1  0     0  0
 50 51  1  0     0  0
 51 52  1  0     0  0
 49 53  2  0     0  0
 50 54  1  6     0  0
M  END
