# Supplementary material for: Genome-scale reconstruction and in silico analysis of the Ralstonia eutropha H16 for polyhydroxyalkanoate synthesis, lithoautotrophic growth, and 2-methyl citric acid production
Source: BMC Syst Biol. 2011 Jun 28;5:101. doi: 10.1186/1752-0509-5-101 (PMC3154180; doi:10.1186/1752-0509-5-101)
Supplement: Additional file 7 — mol files for each metabolite to estimate the charges of metabolites for pH 6, 7, and 8 using MarvinBeans software [file 1752-0509-5-101-S7.ZIP › Additional file 7/2mcit.mol]

2-Methylcitrate


 14 13  0     1  0            999 V2000
    7.0708  -10.6792    0.0000 C   0  0  0  0  0  0           0  0  0
    7.7875  -11.0875    0.0000 C   0  0  1  0  0  0           0  0  0
    8.5042  -10.6750    0.0000 C   0  0  2  0  0  0           0  0  0
    9.2167  -11.0833    0.0000 C   0  0  0  0  0  0           0  0  0
    9.9333  -10.6708    0.0000 C   0  0  0  0  0  0           0  0  0
   10.6500  -11.0792    0.0000 O   0  0  0  0  0  0           0  0  0
    9.9315   -9.8417    0.0000 O   0  0  0  0  0  0           0  0  0
    8.5024   -9.8458    0.0000 C   0  0  0  0  0  0           0  0  0
    7.7833  -10.2583    0.0000 O   0  0  0  0  0  0           0  0  0
    7.7893  -11.9167    0.0000 C   0  0  0  0  0  0           0  0  0
    7.0716  -12.3349    0.0000 O   0  0  0  0  0  0           0  0  0
    8.5089  -12.3318    0.0000 O   0  0  0  0  0  0           0  0  0
    9.2159   -9.4276    0.0000 O   0  0  0  0  0  0           0  0  0
    7.7828   -9.4307    0.0000 O   0  0  0  0  0  0           0  0  0
  3  4  1  0     0  0
  3  8  1  1     0  0
  3  9  1  6     0  0
  4  5  1  0     0  0
  2 10  1  1     0  0
  2  3  1  0     0  0
 10 11  1  0     0  0
  5  6  1  0     0  0
 10 12  2  0     0  0
  1  2  1  0     0  0
  8 13  1  0     0  0
  5  7  2  0     0  0
  8 14  2  0     0  0
M  END
