# Supplementary material for: Genome-scale reconstruction and in silico analysis of the Ralstonia eutropha H16 for polyhydroxyalkanoate synthesis, lithoautotrophic growth, and 2-methyl citric acid production
Source: BMC Syst Biol. 2011 Jun 28;5:101. doi: 10.1186/1752-0509-5-101 (PMC3154180; doi:10.1186/1752-0509-5-101)
Supplement: Additional file 7 — mol files for each metabolite to estimate the charges of metabolites for pH 6, 7, and 8 using MarvinBeans software [file 1752-0509-5-101-S7.ZIP › Additional file 7/2mm.mol]

2-Methylmaleate 
 
 
  9  8  0  0  0  0  0  0  0  0999 V2000
   19.7002  -15.4511    0.0000 C   0  0  0  0  0  0  0  0  0  0  0  0
   18.4896  -16.1529    0.0000 C   0  0  0  0  0  0  0  0  0  0  0  0
   19.7002  -14.0535    0.0000 C   0  0  0  0  0  0  0  0  0  0  0  0
   20.9875  -16.1529    0.0000 C   0  0  0  0  0  0  0  0  0  0  0  0
   17.1388  -15.4511    0.0000 C   0  0  0  0  0  0  0  0  0  0  0  0
   20.9175  -13.3580    0.0000 O   0  0  0  0  0  0  0  0  0  0  0  0
   18.4896  -13.3580    0.0000 O   0  0  0  0  0  0  0  0  0  0  0  0
   17.1388  -14.1935    0.0000 O   0  0  0  0  0  0  0  0  0  0  0  0
   15.9280  -16.1594    0.0000 O   0  0  0  0  0  0  0  0  0  0  0  0
  1  2  2  0     0  0
  1  3  1  0     0  0
  1  4  1  0     0  0
  2  5  1  0     0  0
  3  6  1  0     0  0
  3  7  2  0     0  0
  5  8  1  0     0  0
  5  9  2  0     0  0
M  END
