# Supplementary material for: Genome-scale reconstruction and in silico analysis of the Ralstonia eutropha H16 for polyhydroxyalkanoate synthesis, lithoautotrophic growth, and 2-methyl citric acid production
Source: BMC Syst Biol. 2011 Jun 28;5:101. doi: 10.1186/1752-0509-5-101 (PMC3154180; doi:10.1186/1752-0509-5-101)
Supplement: Additional file 7 — mol files for each metabolite to estimate the charges of metabolites for pH 6, 7, and 8 using MarvinBeans software [file 1752-0509-5-101-S7.ZIP › Additional file 7/2mnapth.mol]

2-Methylnaphthalene


 11 12  0  0  0  0  0  0  0  0999 V2000
    5.6250    1.3667    0.0000 C   0  0  0  0  0  0  0  0  0  0  0  0
    5.6250    0.5333    0.0000 C   0  0  0  0  0  0  0  0  0  0  0  0
    6.3454    0.1208    0.0000 C   0  0  0  0  0  0  0  0  0  0  0  0
    6.3454    1.7792    0.0000 C   0  0  0  0  0  0  0  0  0  0  0  0
    7.0574    1.3667    0.0000 C   0  0  0  0  0  0  0  0  0  0  0  0
    7.0538    0.5375    0.0000 C   0  0  0  0  0  0  0  0  0  0  0  0
    7.7707    0.1178    0.0000 C   0  0  0  0  0  0  0  0  0  0  0  0
    8.4911    0.5272    0.0000 C   0  0  0  0  0  0  0  0  0  0  0  0
    8.4946    1.3564    0.0000 C   0  0  0  0  0  0  0  0  0  0  0  0
    7.7778    1.7761    0.0000 C   0  0  0  0  0  0  0  0  0  0  0  0
    4.9066    1.7795    0.0000 C   0  0  0  0  0  0  0  0  0  0  0  0
  1  2  2  0  0  0  0
  2  3  1  0  0  0  0
  3  6  2  0  0  0  0
  5  4  2  0  0  0  0
  4  1  1  0  0  0  0
  5  6  1  0  0  0  0
  6  7  1  0  0  0  0
  7  8  2  0  0  0  0
  8  9  1  0  0  0  0
  9 10  2  0  0  0  0
 10  5  1  0  0  0  0
  1 11  1  0  0  0  0
M  END
