# Supplementary material for: Genome-scale reconstruction and in silico analysis of the Ralstonia eutropha H16 for polyhydroxyalkanoate synthesis, lithoautotrophic growth, and 2-methyl citric acid production
Source: BMC Syst Biol. 2011 Jun 28;5:101. doi: 10.1186/1752-0509-5-101 (PMC3154180; doi:10.1186/1752-0509-5-101)
Supplement: Additional file 7 — mol files for each metabolite to estimate the charges of metabolites for pH 6, 7, and 8 using MarvinBeans software [file 1752-0509-5-101-S7.ZIP › Additional file 7/2mp2ecoa.mol]

2-Methylprop-2-enoyl-CoA


 53 55  0     1  0            999 V2000
    0.7897    2.7586    0.0000 N   0  0  3  0  0  0           0  0  0
    0.4793    1.4552    0.0000 C   0  0  1  0  0  0           0  0  0
   -0.5207    2.7586    0.0000 C   0  0  0  0  0  0           0  0  0
    0.7897    3.5172    0.0000 C   0  0  0  0  0  0           0  0  0
    0.2517    0.7517    0.0000 C   0  0  1  0  0  0           0  0  0
   -0.1414    1.9035    0.0000 O   0  0  0  0  0  0           0  0  0
   -0.5207    3.5172    0.0000 C   0  0  0  0  0  0           0  0  0
   -1.1793    2.3759    0.0000 N   0  0  0  0  0  0           0  0  0
    0.1345    3.8966    0.0000 N   0  0  0  0  0  0           0  0  0
   -0.5138    0.7517    0.0000 C   0  0  1  0  0  0           0  0  0
    0.6931    0.1448    0.0000 O   0  0  0  0  0  0           0  0  0
   -0.7517    1.4655    0.0000 C   0  0  1  0  0  0           0  0  0
   -1.1793    3.8897    0.0000 C   0  0  0  0  0  0           0  0  0
   -1.8276    2.7586    0.0000 C   0  0  0  0  0  0           0  0  0
   -0.9000    0.2138    0.0000 O   0  0  0  0  0  0           0  0  0
   -1.4552    1.6862    0.0000 C   0  0  0  0  0  0           0  0  0
   -1.8276    3.5172    0.0000 N   0  0  0  0  0  0           0  0  0
   -1.1828    4.6414    0.0000 N   0  0  0  0  0  0           0  0  0
   -1.6965    0.2172    0.0000 P   0  0  3  0  0  0           0  0  0
   -2.4793    1.2034    0.0000 O   0  0  0  0  0  0           0  0  0
   -1.6379    0.9310    0.0000 O   0  0  0  0  0  0           0  0  0
   -2.4310    0.2000    0.0000 O   0  0  0  0  0  0           0  0  0
   -1.7035   -0.5379    0.0000 O   0  0  0  0  0  0           0  0  0
   -3.6759    1.1897    0.0000 P   0  0  3  0  0  0           0  0  0
   -3.6793   -0.4000    0.0000 O   0  0  0  0  0  0           0  0  0
   -3.6724    1.9448    0.0000 O   0  0  0  0  0  0           0  0  0
   -4.4310    1.2000    0.0000 O   0  0  0  0  0  0           0  0  0
   -3.6724   -1.9276    0.0000 P   0  0  3  0  0  0           0  0  0
   -2.8931   -1.9138    0.0000 O   0  0  0  0  0  0           0  0  0
   -3.6862   -2.8172    0.0000 O   0  0  0  0  0  0           0  0  0
   -4.4276   -1.9172    0.0000 O   0  0  0  0  0  0           0  0  0
   -2.2448   -1.5379    0.0000 C   0  0  0  0  0  0           0  0  0
   -1.5966   -1.9138    0.0000 C   0  0  3  0  0  0           0  0  0
   -0.6793   -1.5586    0.0000 C   0  0  3  0  0  0           0  0  0
   -1.5828   -2.5828    0.0000 C   0  0  0  0  0  0           0  0  0
   -1.5828   -1.1379    0.0000 C   0  0  0  0  0  0           0  0  0
   -0.0310   -1.9345    0.0000 C   0  0  0  0  0  0           0  0  0
   -0.6793   -0.8103    0.0000 O   0  0  0  0  0  0           0  0  0
    0.6207   -1.5586    0.0000 N   0  0  0  0  0  0           0  0  0
   -0.0310   -2.6862    0.0000 O   0  0  0  0  0  0           0  0  0
    1.2690   -1.9345    0.0000 C   0  0  0  0  0  0           0  0  0
    1.9172   -1.5586    0.0000 C   0  0  0  0  0  0           0  0  0
    2.5690   -1.9345    0.0000 C   0  0  0  0  0  0           0  0  0
    3.2172   -1.5586    0.0000 N   0  0  0  0  0  0           0  0  0
    2.5690   -2.6862    0.0000 O   0  0  0  0  0  0           0  0  0
    3.8655   -1.9345    0.0000 C   0  0  0  0  0  0           0  0  0
    4.5172   -1.5586    0.0000 C   0  0  0  0  0  0           0  0  0
    5.1655   -1.9345    0.0000 S   0  0  0  0  0  0           0  0  0
    5.8138   -1.5586    0.0000 C   0  0  0  0  0  0           0  0  0
    6.4621   -1.9345    0.0000 C   0  0  0  0  0  0           0  0  0
    5.8172   -0.8103    0.0000 O   0  0  0  0  0  0           0  0  0
    6.4621   -2.6828    0.0000 C   0  0  0  0  0  0           0  0  0
    7.1138   -1.5586    0.0000 C   0  0  0  0  0  0           0  0  0
  2  1  1  1     0  0
  1  3  1  0     0  0
  1  4  1  0     0  0
  2  5  1  0     0  0
  2  6  1  0     0  0
  3  7  2  0     0  0
  3  8  1  0     0  0
  4  9  2  0     0  0
  5 10  1  0     0  0
  5 11  1  6     0  0
  6 12  1  0     0  0
  7 13  1  0     0  0
  8 14  2  0     0  0
 10 15  1  6     0  0
 12 16  1  1     0  0
 13 17  2  0     0  0
 13 18  1  0     0  0
 15 19  1  0     0  0
 16 20  1  0     0  0
 19 21  1  0     0  0
 19 22  1  0     0  0
 19 23  2  0     0  0
 20 24  1  0     0  0
 24 25  1  0     0  0
 24 26  1  0     0  0
 24 27  2  0     0  0
 25 28  1  0     0  0
 28 29  1  0     0  0
 28 30  1  0     0  0
 28 31  2  0     0  0
 29 32  1  0     0  0
 32 33  1  0     0  0
 33 34  1  0     0  0
 33 35  1  0     0  0
 33 36  1  0     0  0
 34 37  1  0     0  0
 34 38  1  0     0  0
 37 39  1  0     0  0
 37 40  2  0     0  0
 39 41  1  0     0  0
 41 42  1  0     0  0
 42 43  1  0     0  0
 43 44  1  0     0  0
 43 45  2  0     0  0
 44 46  1  0     0  0
 46 47  1  0     0  0
 47 48  1  0     0  0
 48 49  1  0     0  0
 49 50  1  0     0  0
 49 51  2  0     0  0
 50 52  1  0     0  0
 50 53  2  0     0  0
  7  9  1  0     0  0
 10 12  1  0     0  0
 14 17  1  0     0  0
M  END
