# Supplementary material for: Genome-scale reconstruction and in silico analysis of the Ralstonia eutropha H16 for polyhydroxyalkanoate synthesis, lithoautotrophic growth, and 2-methyl citric acid production
Source: BMC Syst Biol. 2011 Jun 28;5:101. doi: 10.1186/1752-0509-5-101 (PMC3154180; doi:10.1186/1752-0509-5-101)
Supplement: Additional file 7 — mol files for each metabolite to estimate the charges of metabolites for pH 6, 7, and 8 using MarvinBeans software [file 1752-0509-5-101-S7.ZIP › Additional file 7/2mppacoa.mol]

2-Methylpropanoyl-CoA


 53 55  0     1  0            999 V2000
    0.8828    2.7552    0.0000 N   0  0  3  0  0  0           0  0  0
    0.5724    1.4517    0.0000 C   0  0  1  0  0  0           0  0  0
   -0.4276    2.7552    0.0000 C   0  0  0  0  0  0           0  0  0
    0.8828    3.5103    0.0000 C   0  0  0  0  0  0           0  0  0
    0.3448    0.7448    0.0000 C   0  0  1  0  0  0           0  0  0
   -0.0483    1.9000    0.0000 O   0  0  0  0  0  0           0  0  0
   -0.4276    3.5103    0.0000 C   0  0  0  0  0  0           0  0  0
   -1.0862    2.3690    0.0000 N   0  0  0  0  0  0           0  0  0
    0.2276    3.8931    0.0000 N   0  0  0  0  0  0           0  0  0
   -0.4207    0.7448    0.0000 C   0  0  1  0  0  0           0  0  0
    0.7862    0.1379    0.0000 O   0  0  0  0  0  0           0  0  0
   -0.6586    1.4621    0.0000 C   0  0  1  0  0  0           0  0  0
   -1.0862    3.8862    0.0000 C   0  0  0  0  0  0           0  0  0
   -1.7379    2.7552    0.0000 C   0  0  0  0  0  0           0  0  0
   -0.8069    0.2069    0.0000 O   0  0  0  0  0  0           0  0  0
   -1.3621    1.6828    0.0000 C   0  0  0  0  0  0           0  0  0
   -1.7379    3.5103    0.0000 N   0  0  0  0  0  0           0  0  0
   -1.0897    4.6379    0.0000 N   0  0  0  0  0  0           0  0  0
   -1.6035    0.2138    0.0000 P   0  0  3  0  0  0           0  0  0
   -2.4172    1.1793    0.0000 O   0  0  0  0  0  0           0  0  0
   -1.6241    0.9241    0.0000 O   0  0  0  0  0  0           0  0  0
   -2.3448    0.2000    0.0000 O   0  0  0  0  0  0           0  0  0
   -1.6103   -0.5414    0.0000 O   0  0  0  0  0  0           0  0  0
   -3.5828    1.1828    0.0000 P   0  0  3  0  0  0           0  0  0
   -3.5862   -0.4034    0.0000 O   0  0  0  0  0  0           0  0  0
   -3.5793    1.9414    0.0000 O   0  0  0  0  0  0           0  0  0
   -4.3793    1.1793    0.0000 O   0  0  0  0  0  0           0  0  0
   -3.5793   -1.9345    0.0000 P   0  0  3  0  0  0           0  0  0
   -2.7172   -1.9379    0.0000 O   0  0  0  0  0  0           0  0  0
   -3.5759   -2.8276    0.0000 O   0  0  0  0  0  0           0  0  0
   -4.3345   -1.9414    0.0000 O   0  0  0  0  0  0           0  0  0
   -2.1517   -1.5448    0.0000 C   0  0  0  0  0  0           0  0  0
   -1.5035   -1.9172    0.0000 C   0  0  3  0  0  0           0  0  0
   -0.8552   -1.5448    0.0000 C   0  0  3  0  0  0           0  0  0
   -1.5103   -2.5862    0.0000 C   0  0  0  0  0  0           0  0  0
   -1.5207   -1.1448    0.0000 C   0  0  0  0  0  0           0  0  0
   -0.2034   -1.9172    0.0000 C   0  0  0  0  0  0           0  0  0
   -0.8552   -0.7931    0.0000 O   0  0  0  0  0  0           0  0  0
    0.4448   -1.5448    0.0000 N   0  0  0  0  0  0           0  0  0
   -0.2034   -2.6690    0.0000 O   0  0  0  0  0  0           0  0  0
    1.0966   -1.9172    0.0000 C   0  0  0  0  0  0           0  0  0
    1.7448   -1.5448    0.0000 C   0  0  0  0  0  0           0  0  0
    2.3931   -1.9172    0.0000 C   0  0  0  0  0  0           0  0  0
    3.0448   -1.5448    0.0000 N   0  0  0  0  0  0           0  0  0
    2.3931   -2.6690    0.0000 O   0  0  0  0  0  0           0  0  0
    3.6931   -1.9172    0.0000 C   0  0  0  0  0  0           0  0  0
    4.3414   -1.5414    0.0000 C   0  0  0  0  0  0           0  0  0
    4.9897   -1.9207    0.0000 S   0  0  0  0  0  0           0  0  0
    5.6414   -1.5517    0.0000 C   0  0  0  0  0  0           0  0  0
    6.2897   -1.9276    0.0000 C   0  0  3  0  0  0           0  0  0
    5.6448   -0.8000    0.0000 O   0  0  0  0  0  0           0  0  0
    6.2828   -2.6793    0.0000 C   0  0  0  0  0  0           0  0  0
    6.9414   -1.5586    0.0000 C   0  0  0  0  0  0           0  0  0
  2  1  1  1     0  0
  1  3  1  0     0  0
  1  4  1  0     0  0
  2  5  1  0     0  0
  2  6  1  0     0  0
  3  7  2  0     0  0
  3  8  1  0     0  0
  4  9  2  0     0  0
  5 10  1  0     0  0
  5 11  1  6     0  0
  6 12  1  0     0  0
  7 13  1  0     0  0
  8 14  2  0     0  0
 10 15  1  6     0  0
 12 16  1  1     0  0
 13 17  2  0     0  0
 13 18  1  0     0  0
 15 19  1  0     0  0
 16 20  1  0     0  0
 19 21  1  0     0  0
 19 22  1  0     0  0
 19 23  2  0     0  0
 20 24  1  0     0  0
 24 25  1  0     0  0
 24 26  1  0     0  0
 24 27  2  0     0  0
 25 28  1  0     0  0
 28 29  1  0     0  0
 28 30  1  0     0  0
 28 31  2  0     0  0
 29 32  1  0     0  0
 32 33  1  0     0  0
 33 34  1  0     0  0
 33 35  1  0     0  0
 33 36  1  0     0  0
 34 37  1  0     0  0
 34 38  1  0     0  0
 37 39  1  0     0  0
 37 40  2  0     0  0
 39 41  1  0     0  0
 41 42  1  0     0  0
 42 43  1  0     0  0
 43 44  1  0     0  0
 43 45  2  0     0  0
 44 46  1  0     0  0
 46 47  1  0     0  0
 47 48  1  0     0  0
 48 49  1  0     0  0
 49 50  1  0     0  0
 49 51  2  0     0  0
 50 52  1  0     0  0
 50 53  1  0     0  0
  7  9  1  0     0  0
 10 12  1  0     0  0
 14 17  1  0     0  0
M  END
