# Supplementary material for: Genome-scale reconstruction and in silico analysis of the Ralstonia eutropha H16 for polyhydroxyalkanoate synthesis, lithoautotrophic growth, and 2-methyl citric acid production
Source: BMC Syst Biol. 2011 Jun 28;5:101. doi: 10.1186/1752-0509-5-101 (PMC3154180; doi:10.1186/1752-0509-5-101)
Supplement: Additional file 7 — mol files for each metabolite to estimate the charges of metabolites for pH 6, 7, and 8 using MarvinBeans software [file 1752-0509-5-101-S7.ZIP › Additional file 7/2napald.mol]

2-Naphthaldehyde


 12 13  0  0  0  0  0  0  0  0999 V2000
    5.8917  -11.9125    0.0000 C   0  0  0  0  0  0  0  0  0  0  0  0
    5.8917  -12.7458    0.0000 C   0  0  0  0  0  0  0  0  0  0  0  0
    6.6120  -13.1583    0.0000 C   0  0  0  0  0  0  0  0  0  0  0  0
    6.6120  -11.5000    0.0000 C   0  0  0  0  0  0  0  0  0  0  0  0
    7.3282  -11.9125    0.0000 C   0  0  0  0  0  0  0  0  0  0  0  0
    7.3247  -12.7417    0.0000 C   0  0  0  0  0  0  0  0  0  0  0  0
    8.0415  -13.1614    0.0000 C   0  0  0  0  0  0  0  0  0  0  0  0
    8.7619  -12.7519    0.0000 C   0  0  0  0  0  0  0  0  0  0  0  0
    8.7655  -11.9228    0.0000 C   0  0  0  0  0  0  0  0  0  0  0  0
    8.0486  -11.5031    0.0000 C   0  0  0  0  0  0  0  0  0  0  0  0
    5.1732  -11.4996    0.0000 C   0  0  0  0  0  0  0  0  0  0  0  0
    4.4544  -11.9118    0.0000 O   0  0  0  0  0  0  0  0  0  0  0  0
  2  3  1  0  0  0  0
  3  6  2  0  0  0  0
  5  4  2  0  0  0  0
  4  1  1  0  0  0  0
  5  6  1  0  0  0  0
  6  7  1  0  0  0  0
  7  8  2  0  0  0  0
  8  9  1  0  0  0  0
  9 10  2  0  0  0  0
 10  5  1  0  0  0  0
  1 11  1  0  0  0  0
  1  2  2  0  0  0  0
 11 12  2  0  0  0  0
M  END
