# Supplementary material for: Genome-scale reconstruction and in silico analysis of the Ralstonia eutropha H16 for polyhydroxyalkanoate synthesis, lithoautotrophic growth, and 2-methyl citric acid production
Source: BMC Syst Biol. 2011 Jun 28;5:101. doi: 10.1186/1752-0509-5-101 (PMC3154180; doi:10.1186/1752-0509-5-101)
Supplement: Additional file 7 — mol files for each metabolite to estimate the charges of metabolites for pH 6, 7, and 8 using MarvinBeans software [file 1752-0509-5-101-S7.ZIP › Additional file 7/2naptcoa.mol]

2-Naphthoyl-CoA


 60 64  0  0  0  0  0  0  0  0999 V2000
   26.4542  -31.8250    0.0000 C   0  0  0  0  0  0  0  0  0  0  0  0
   26.4542  -32.6542    0.0000 C   0  0  0  0  0  0  0  0  0  0  0  0
   27.1745  -33.0708    0.0000 C   0  0  0  0  0  0  0  0  0  0  0  0
   27.1745  -31.4125    0.0000 C   0  0  0  0  0  0  0  0  0  0  0  0
   27.8907  -31.8250    0.0000 C   0  0  0  0  0  0  0  0  0  0  0  0
   27.8872  -32.6542    0.0000 C   0  0  0  0  0  0  0  0  0  0  0  0
   28.6040  -33.0739    0.0000 C   0  0  0  0  0  0  0  0  0  0  0  0
   29.3244  -32.6603    0.0000 C   0  0  0  0  0  0  0  0  0  0  0  0
   29.3280  -31.8311    0.0000 C   0  0  0  0  0  0  0  0  0  0  0  0
   28.6111  -31.4156    0.0000 C   0  0  0  0  0  0  0  0  0  0  0  0
   25.7401  -31.4150    0.0000 C   0  0  0  0  0  0  0  0  0  0  0  0
   20.9415  -27.1533    0.0000 N   0  0  3  0  0  0  0  0  0  0  0  0
   20.6311  -28.4568    0.0000 C   0  0  2  0  0  0  0  0  0  0  0  0
   19.6311  -27.1533    0.0000 C   0  0  0  0  0  0  0  0  0  0  0  0
   20.9449  -26.3982    0.0000 C   0  0  0  0  0  0  0  0  0  0  0  0
   20.0105  -28.0085    0.0000 O   0  0  0  0  0  0  0  0  0  0  0  0
   20.4036  -29.1637    0.0000 C   0  0  1  0  0  0  0  0  0  0  0  0
   19.6311  -26.3982    0.0000 C   0  0  0  0  0  0  0  0  0  0  0  0
   18.9725  -27.5395    0.0000 N   0  0  0  0  0  0  0  0  0  0  0  0
   20.2898  -26.0154    0.0000 N   0  0  0  0  0  0  0  0  0  0  0  0
   19.4001  -28.4464    0.0000 C   0  0  1  0  0  0  0  0  0  0  0  0
   19.6380  -29.1637    0.0000 C   0  0  1  0  0  0  0  0  0  0  0  0
   20.8449  -29.7671    0.0000 O   0  0  0  0  0  0  0  0  0  0  0  0
   18.9725  -26.0223    0.0000 C   0  0  0  0  0  0  0  0  0  0  0  0
   18.3242  -27.1533    0.0000 C   0  0  0  0  0  0  0  0  0  0  0  0
   18.7001  -28.2257    0.0000 C   0  0  0  0  0  0  0  0  0  0  0  0
   19.2553  -29.7016    0.0000 O   0  0  0  0  0  0  0  0  0  0  0  0
   18.3242  -26.3982    0.0000 N   0  0  0  0  0  0  0  0  0  0  0  0
   18.9725  -25.2711    0.0000 N   0  0  0  0  0  0  0  0  0  0  0  0
   17.6725  -28.7120    0.0000 O   0  0  0  0  0  0  0  0  0  0  0  0
   18.4587  -29.6947    0.0000 P   0  0  3  0  0  0  0  0  0  0  0  0
   16.4760  -28.7257    0.0000 P   0  0  3  0  0  0  0  0  0  0  0  0
   18.5139  -28.9809    0.0000 O   0  0  0  0  0  0  0  0  0  0  0  0
   17.7243  -29.7120    0.0000 O   0  0  0  0  0  0  0  0  0  0  0  0
   18.4518  -30.4499    0.0000 O   0  0  0  0  0  0  0  0  0  0  0  0
   16.4760  -30.3120    0.0000 O   0  0  0  0  0  0  0  0  0  0  0  0
   16.4829  -27.9671    0.0000 O   0  0  0  0  0  0  0  0  0  0  0  0
   15.7242  -28.7120    0.0000 O   0  0  0  0  0  0  0  0  0  0  0  0
   16.4794  -31.8430    0.0000 P   0  0  3  0  0  0  0  0  0  0  0  0
   17.2622  -31.8258    0.0000 O   0  0  0  0  0  0  0  0  0  0  0  0
   16.4691  -32.7292    0.0000 O   0  0  0  0  0  0  0  0  0  0  0  0
   15.7277  -31.8292    0.0000 O   0  0  0  0  0  0  0  0  0  0  0  0
   17.9070  -31.4533    0.0000 C   0  0  0  0  0  0  0  0  0  0  0  0
   18.5587  -31.8258    0.0000 C   0  0  3  0  0  0  0  0  0  0  0  0
   19.2070  -31.4533    0.0000 C   0  0  3  0  0  0  0  0  0  0  0  0
   18.5484  -32.4947    0.0000 C   0  0  0  0  0  0  0  0  0  0  0  0
   18.5415  -31.0533    0.0000 C   0  0  0  0  0  0  0  0  0  0  0  0
   19.8587  -31.8258    0.0000 C   0  0  0  0  0  0  0  0  0  0  0  0
   19.2070  -30.7016    0.0000 O   0  0  0  0  0  0  0  0  0  0  0  0
   20.5070  -31.4533    0.0000 N   0  0  0  0  0  0  0  0  0  0  0  0
   19.8587  -32.5775    0.0000 O   0  0  0  0  0  0  0  0  0  0  0  0
   21.1553  -31.8258    0.0000 C   0  0  0  0  0  0  0  0  0  0  0  0
   21.8070  -31.4533    0.0000 C   0  0  0  0  0  0  0  0  0  0  0  0
   22.4553  -31.8258    0.0000 C   0  0  0  0  0  0  0  0  0  0  0  0
   23.1036  -31.4533    0.0000 N   0  0  0  0  0  0  0  0  0  0  0  0
   22.4553  -32.5775    0.0000 O   0  0  0  0  0  0  0  0  0  0  0  0
   23.7553  -31.8258    0.0000 C   0  0  0  0  0  0  0  0  0  0  0  0
   24.4036  -31.4499    0.0000 C   0  0  0  0  0  0  0  0  0  0  0  0
   24.9810  -31.8341    0.0000 S   0  0  0  0  0  0  0  0  0  0  0  0
   25.7383  -30.5913    0.0000 O   0  0  0  0  0  0  0  0  0  0  0  0
 10  5  1  0  0  0  0
  1 11  1  0  0  0  0
  1  2  2  0  0  0  0
  2  3  1  0  0  0  0
  3  6  2  0  0  0  0
  5  4  2  0  0  0  0
  4  1  1  0  0  0  0
  5  6  1  0  0  0  0
  6  7  1  0  0  0  0
  7  8  2  0  0  0  0
  8  9  1  0  0  0  0
 13 12  1  1  0  0  0
 12 14  1  0  0  0  0
 12 15  1  0  0  0  0
 13 16  1  0  0  0  0
 13 17  1  0  0  0  0
 14 18  2  0  0  0  0
 14 19  1  0  0  0  0
 15 20  2  0  0  0  0
 16 21  1  0  0  0  0
 17 22  1  0  0  0  0
 17 23  1  6  0  0  0
 18 24  1  0  0  0  0
 19 25  2  0  0  0  0
 21 26  1  1  0  0  0
 22 27  1  6  0  0  0
 24 28  2  0  0  0  0
 24 29  1  0  0  0  0
 26 30  1  0  0  0  0
 27 31  1  0  0  0  0
 30 32  1  0  0  0  0
 31 33  1  0  0  0  0
 31 34  1  0  0  0  0
 31 35  2  0  0  0  0
 32 36  1  0  0  0  0
 32 37  1  0  0  0  0
 32 38  2  0  0  0  0
 36 39  1  0  0  0  0
 39 40  1  0  0  0  0
 39 41  1  0  0  0  0
 39 42  2  0  0  0  0
 40 43  1  0  0  0  0
 43 44  1  0  0  0  0
 44 45  1  0  0  0  0
 44 46  1  0  0  0  0
 44 47  1  0  0  0  0
 45 48  1  0  0  0  0
 45 49  1  0  0  0  0
 48 50  1  0  0  0  0
 48 51  2  0  0  0  0
 50 52  1  0  0  0  0
 52 53  1  0  0  0  0
 53 54  1  0  0  0  0
 54 55  1  0  0  0  0
 54 56  2  0  0  0  0
 55 57  1  0  0  0  0
 57 58  1  0  0  0  0
 58 59  1  0  0  0  0
 18 20  1  0  0  0  0
 21 22  1  0  0  0  0
 25 28  1  0  0  0  0
  9 10  2  0  0  0  0
 11 60  2  0  0  0  0
 59 11  1  0  0  0  0
M  END
