# Supplementary material for: Genome-scale reconstruction and in silico analysis of the Ralstonia eutropha H16 for polyhydroxyalkanoate synthesis, lithoautotrophic growth, and 2-methyl citric acid production
Source: BMC Syst Biol. 2011 Jun 28;5:101. doi: 10.1186/1752-0509-5-101 (PMC3154180; doi:10.1186/1752-0509-5-101)
Supplement: Additional file 7 — mol files for each metabolite to estimate the charges of metabolites for pH 6, 7, and 8 using MarvinBeans software [file 1752-0509-5-101-S7.ZIP › Additional file 7/2naptha.mol]

2-Naphthoic acid


 13 14  0  0  0  0  0  0  0  0999 V2000
    6.0000  -19.9625    0.0000 C   0  0  0  0  0  0  0  0  0  0  0  0
    6.0000  -20.7917    0.0000 C   0  0  0  0  0  0  0  0  0  0  0  0
    6.7204  -21.2083    0.0000 C   0  0  0  0  0  0  0  0  0  0  0  0
    6.7204  -19.5500    0.0000 C   0  0  0  0  0  0  0  0  0  0  0  0
    7.4365  -19.9625    0.0000 C   0  0  0  0  0  0  0  0  0  0  0  0
    7.4330  -20.7917    0.0000 C   0  0  0  0  0  0  0  0  0  0  0  0
    8.1499  -21.2114    0.0000 C   0  0  0  0  0  0  0  0  0  0  0  0
    8.8703  -20.7978    0.0000 C   0  0  0  0  0  0  0  0  0  0  0  0
    8.8738  -19.9686    0.0000 C   0  0  0  0  0  0  0  0  0  0  0  0
    8.1569  -19.5531    0.0000 C   0  0  0  0  0  0  0  0  0  0  0  0
    5.2816  -19.5496    0.0000 C   0  0  0  0  0  0  0  0  0  0  0  0
    4.5627  -19.9618    0.0000 O   0  0  0  0  0  0  0  0  0  0  0  0
    5.2820  -18.7205    0.0000 O   0  0  0  0  0  0  0  0  0  0  0  0
  3  6  2  0  0  0  0
  5  4  2  0  0  0  0
  4  1  1  0  0  0  0
  5  6  1  0  0  0  0
  6  7  1  0  0  0  0
  7  8  2  0  0  0  0
  8  9  1  0  0  0  0
  9 10  2  0  0  0  0
 10  5  1  0  0  0  0
  1 11  1  0  0  0  0
  1  2  2  0  0  0  0
 11 12  2  0  0  0  0
  2  3  1  0  0  0  0
 11 13  1  0  0  0  0
M  END
