# Supplementary material for: Genome-scale reconstruction and in silico analysis of the Ralstonia eutropha H16 for polyhydroxyalkanoate synthesis, lithoautotrophic growth, and 2-methyl citric acid production
Source: BMC Syst Biol. 2011 Jun 28;5:101. doi: 10.1186/1752-0509-5-101 (PMC3154180; doi:10.1186/1752-0509-5-101)
Supplement: Additional file 7 — mol files for each metabolite to estimate the charges of metabolites for pH 6, 7, and 8 using MarvinBeans software [file 1752-0509-5-101-S7.ZIP › Additional file 7/2napthm.mol]

(2-Naphthyl)methanol 
 
 
 12 13  0  0  0  0  0  0  0  0999 V2000
   17.2146  -14.0962    0.0000 C   0  0  0  0  0  0  0  0  0  0  0  0
   17.2146  -15.4943    0.0000 C   0  0  0  0  0  0  0  0  0  0  0  0
   18.4220  -13.3845    0.0000 C   0  0  0  0  0  0  0  0  0  0  0  0
   16.0009  -13.4036    0.0000 C   0  0  0  0  0  0  0  0  0  0  0  0
   18.4347  -16.1932    0.0000 C   0  0  0  0  0  0  0  0  0  0  0  0
   16.0009  -16.1995    0.0000 C   0  0  0  0  0  0  0  0  0  0  0  0
   19.6421  -14.0899    0.0000 C   0  0  0  0  0  0  0  0  0  0  0  0
   14.8000  -14.0962    0.0000 C   0  0  0  0  0  0  0  0  0  0  0  0
   19.6929  -15.6022    0.0000 C   0  0  0  0  0  0  0  0  0  0  0  0
   14.8000  -15.4943    0.0000 C   0  0  0  0  0  0  0  0  0  0  0  0
   20.8430  -13.4036    0.0000 C   0  0  0  0  0  0  0  0  0  0  0  0
   22.0377  -14.1026    0.0000 O   0  0  0  0  0  0  0  0  0  0  0  0
  1  2  1  0     0  0
  1  3  2  0     0  0
  1  4  1  0     0  0
  2  5  2  0     0  0
  2  6  1  0     0  0
  3  7  1  0     0  0
  4  8  2  0     0  0
  5  9  1  0     0  0
  6 10  2  0     0  0
  7 11  1  0     0  0
 11 12  1  0     0  0
  7  9  2  0     0  0
  8 10  1  0     0  0
M  END
