# Supplementary material for: Genome-scale reconstruction and in silico analysis of the Ralstonia eutropha H16 for polyhydroxyalkanoate synthesis, lithoautotrophic growth, and 2-methyl citric acid production
Source: BMC Syst Biol. 2011 Jun 28;5:101. doi: 10.1186/1752-0509-5-101 (PMC3154180; doi:10.1186/1752-0509-5-101)
Supplement: Additional file 7 — mol files for each metabolite to estimate the charges of metabolites for pH 6, 7, and 8 using MarvinBeans software [file 1752-0509-5-101-S7.ZIP › Additional file 7/2o3e.mol]

2-Oxohept-3-enedioate


 12 11  0     0  0            999 V2000
    0.9517    0.4828    0.0000 C   0  0  0  0  0  0           0  0  0
    0.2345    0.8966    0.0000 C   0  0  0  0  0  0           0  0  0
    0.9552   -0.3414    0.0000 C   0  0  0  0  0  0           0  0  0
   -0.4793    0.4793    0.0000 C   0  0  0  0  0  0           0  0  0
    1.6724   -0.7517    0.0000 C   0  0  0  0  0  0           0  0  0
    0.2414   -0.7552    0.0000 O   0  0  0  0  0  0           0  0  0
   -1.1966    0.8897    0.0000 C   0  0  0  0  0  0           0  0  0
    1.6759   -1.5759    0.0000 O   0  0  0  0  0  0           0  0  0
    2.3862   -0.3379    0.0000 O   0  0  0  0  0  0           0  0  0
   -1.9103    0.4759    0.0000 C   0  0  0  0  0  0           0  0  0
   -2.6241    0.8862    0.0000 O   0  0  0  0  0  0           0  0  0
   -1.9069   -0.3483    0.0000 O   0  0  0  0  0  0           0  0  0
  1  2  2  0     0  0
  1  3  1  0     0  0
  2  4  1  0     0  0
  3  5  1  0     0  0
  3  6  2  0     0  0
  4  7  1  0     0  0
  5  8  1  0     0  0
  5  9  2  0     0  0
  7 10  1  0     0  0
 10 11  1  0     0  0
 10 12  2  0     0  0
M  END
