# Supplementary material for: Genome-scale reconstruction and in silico analysis of the Ralstonia eutropha H16 for polyhydroxyalkanoate synthesis, lithoautotrophic growth, and 2-methyl citric acid production
Source: BMC Syst Biol. 2011 Jun 28;5:101. doi: 10.1186/1752-0509-5-101 (PMC3154180; doi:10.1186/1752-0509-5-101)
Supplement: Additional file 7 — mol files for each metabolite to estimate the charges of metabolites for pH 6, 7, and 8 using MarvinBeans software [file 1752-0509-5-101-S7.ZIP › Additional file 7/2oad.mol]

2-Oxoadipate 
 
 
 11 10  0  0  0  0  0  0  0  0999 V2000
   22.7740  -15.8016    0.0000 C   0  0  0  0  0  0  0  0  0  0  0  0
   23.9839  -16.5030    0.0000 C   0  0  0  0  0  0  0  0  0  0  0  0
   21.5577  -16.5030    0.0000 C   0  0  0  0  0  0  0  0  0  0  0  0
   25.1939  -15.8016    0.0000 C   0  0  0  0  0  0  0  0  0  0  0  0
   23.9839  -17.8995    0.0000 O   0  0  0  0  0  0  0  0  0  0  0  0
   20.3478  -15.8016    0.0000 C   0  0  0  0  0  0  0  0  0  0  0  0
   26.4038  -16.5030    0.0000 O   0  0  0  0  0  0  0  0  0  0  0  0
   25.1873  -14.5387    0.0000 O   0  0  0  0  0  0  0  0  0  0  0  0
   19.1315  -16.5030    0.0000 C   0  0  0  0  0  0  0  0  0  0  0  0
   17.9216  -15.7951    0.0000 O   0  0  0  0  0  0  0  0  0  0  0  0
   19.1380  -17.8995    0.0000 O   0  0  0  0  0  0  0  0  0  0  0  0
  1  2  1  0     0  0
  1  3  1  0     0  0
  2  4  1  0     0  0
  2  5  2  0     0  0
  3  6  1  0     0  0
  4  7  1  0     0  0
  4  8  2  0     0  0
  6  9  1  0     0  0
  9 10  1  0     0  0
  9 11  2  0     0  0
M  END
