# Supplementary material for: Genome-scale reconstruction and in silico analysis of the Ralstonia eutropha H16 for polyhydroxyalkanoate synthesis, lithoautotrophic growth, and 2-methyl citric acid production
Source: BMC Syst Biol. 2011 Jun 28;5:101. doi: 10.1186/1752-0509-5-101 (PMC3154180; doi:10.1186/1752-0509-5-101)
Supplement: Additional file 7 — mol files for each metabolite to estimate the charges of metabolites for pH 6, 7, and 8 using MarvinBeans software [file 1752-0509-5-101-S7.ZIP › Additional file 7/2odhfac.mol]

2-Oxo-2,3-dihydrofuran-5-acetate 
 
 
 10 10  0  0  0  0  0  0  0  0999 V2000
   16.5542  -13.8456    0.0000 C   0  0  0  0  0  0  0  0  0  0  0  0
   17.7977  -14.9046    0.0000 O   0  0  0  0  0  0  0  0  0  0  0  0
   16.5542  -15.8179    0.0000 C   0  0  0  0  0  0  0  0  0  0  0  0
   17.9093  -13.3009    0.0000 C   0  0  0  0  0  0  0  0  0  0  0  0
   19.1897  -15.8879    0.0000 C   0  0  0  0  0  0  0  0  0  0  0  0
   17.9093  -16.4836    0.0000 C   0  0  0  0  0  0  0  0  0  0  0  0
   19.1197  -13.9352    0.0000 C   0  0  0  0  0  0  0  0  0  0  0  0
   20.4538  -15.8823    0.0000 O   0  0  0  0  0  0  0  0  0  0  0  0
   20.0686  -13.4125    0.0000 O   0  0  0  0  0  0  0  0  0  0  0  0
   19.1033  -15.0641    0.0000 O   0  0  0  0  0  0  0  0  0  0  0  0
  1  2  1  0     0  0
  1  3  2  0     0  0
  1  4  1  0     0  0
  2  5  1  0     0  0
  3  6  1  0     0  0
  4  7  1  0     0  0
  5  8  2  0     0  0
  7  9  1  0     0  0
  7 10  2  0     0  0
  5  6  1  0     0  0
M  END
