# Supplementary material for: Genome-scale reconstruction and in silico analysis of the Ralstonia eutropha H16 for polyhydroxyalkanoate synthesis, lithoautotrophic growth, and 2-methyl citric acid production
Source: BMC Syst Biol. 2011 Jun 28;5:101. doi: 10.1186/1752-0509-5-101 (PMC3154180; doi:10.1186/1752-0509-5-101)
Supplement: Additional file 7 — mol files for each metabolite to estimate the charges of metabolites for pH 6, 7, and 8 using MarvinBeans software [file 1752-0509-5-101-S7.ZIP › Additional file 7/2ombzl.mol]

 C47H72O3 
  Marvin  03080717312D          

 50 50  0  0  0  0            999 V2000
    5.2984   -9.0591    0.0000 C   0  0  0  0  0  0  0  0  0  0  0  0
    5.8727   -9.6570    0.0000 C   0  0  0  0  0  0  0  0  0  0  0  0
    5.0469   -8.2749    0.0000 C   0  0  0  0  0  0  0  0  0  0  0  0
    5.7918  -10.4752    0.0000 C   0  0  0  0  0  0  0  0  0  0  0  0
    5.0945  -10.9220    0.0000 C   0  0  0  0  0  0  0  0  0  0  0  0
    6.5536  -10.7921    0.0000 C   0  0  0  0  0  0  0  0  0  0  0  0
    3.8953   -6.4992    0.0000 C   0  0  0  0  0  0  0  0  0  0  0  0
    4.3904   -7.1576    0.0000 C   0  0  0  0  0  0  0  0  0  0  0  0
    3.6560   -5.7043    0.0000 C   0  0  0  0  0  0  0  0  0  0  0  0
    4.2739   -7.9766    0.0000 C   0  0  0  0  0  0  0  0  0  0  0  0
    3.5519   -8.3763    0.0000 C   0  0  0  0  0  0  0  0  0  0  0  0
    0.9824   -1.6582    0.0000 C   0  0  0  0  0  0  0  0  0  0  0  0
    1.5728   -2.2287    0.0000 C   0  0  0  0  0  0  0  0  0  0  0  0
    1.4488   -3.0465    0.0000 C   0  0  0  0  0  0  0  0  0  0  0  0
    2.2315   -3.3094    0.0000 C   0  0  0  0  0  0  0  0  0  0  0  0
    0.7419   -3.4709    0.0000 C   0  0  0  0  0  0  0  0  0  0  0  0
    2.4301   -4.1088    0.0000 C   0  0  0  0  0  0  0  0  0  0  0  0
   -0.6466    0.7471    0.0000 C   0  0  0  0  0  0  0  0  0  0  0  0
   -0.0228    0.2071    0.0000 C   0  0  0  0  0  0  0  0  0  0  0  0
    0.0225   -0.6190    0.0000 C   0  0  0  0  0  0  0  0  0  0  0  0
    0.8112   -0.8504    0.0000 C   0  0  0  0  0  0  0  0  0  0  0  0
   -0.6840   -1.0361    0.0000 C   0  0  0  0  0  0  0  0  0  0  0  0
   -2.0207    3.2114    0.0000 C   0  0  0  0  0  0  0  0  0  0  0  0
   -1.4484    2.6146    0.0000 C   0  0  0  0  0  0  0  0  0  0  0  0
   -1.2619    1.8168    0.0000 C   0  0  0  0  0  0  0  0  0  0  0  0
   -0.4718    1.5585    0.0000 C   0  0  0  0  0  0  0  0  0  0  0  0
   -2.0421    1.5692    0.0000 C   0  0  0  0  0  0  0  0  0  0  0  0
   -3.4451    5.6617    0.0000 C   0  0  0  0  0  0  0  0  0  0  0  0
   -2.8555    5.0842    0.0000 C   0  0  0  0  0  0  0  0  0  0  0  0
   -2.6555    4.2818    0.0000 C   0  0  0  0  0  0  0  0  0  0  0  0
   -1.8688    4.0193    0.0000 C   0  0  0  0  0  0  0  0  0  0  0  0
   -3.4218    4.0017    0.0000 C   0  0  0  0  0  0  0  0  0  0  0  0
   -4.8817    8.1507    0.0000 C   0  0  0  0  0  0  0  0  0  0  0  0
   -4.3329    7.5228    0.0000 C   0  0  0  0  0  0  0  0  0  0  0  0
   -4.1128    6.7233    0.0000 C   0  0  0  0  0  0  0  0  0  0  0  0
   -3.3159    6.4752    0.0000 C   0  0  0  0  0  0  0  0  0  0  0  0
   -4.8917    6.4731    0.0000 C   0  0  0  0  0  0  0  0  0  0  0  0
    3.0346   -4.6674    0.0000 C   0  0  0  0  0  0  0  0  0  0  0  0
    2.8606   -5.4697    0.0000 C   0  0  0  0  0  0  0  0  0  0  0  0
    2.1749   -5.9410    0.0000 C   0  0  0  0  0  0  0  0  0  0  0  0
   -4.9680    8.9801    0.0000 C   0  0  0  0  0  0  0  0  0  0  0  0
   -4.2726    9.4257    0.0000 C   0  0  0  0  0  0  0  0  0  0  0  0
   -5.6883    9.3622    0.0000 C   0  0  0  0  0  0  0  0  0  0  0  0
   -4.2931   10.2502    0.0000 C   0  0  0  0  0  0  0  0  0  0  0  0
   -3.5179    9.1100    0.0000 O   0  0  0  0  0  0  0  0  0  0  0  0
   -5.7237   10.1843    0.0000 C   0  0  0  0  0  0  0  0  0  0  0  0
   -5.0312   10.6286    0.0000 C   0  0  0  0  0  0  0  0  0  0  0  0
   -3.4795   10.3833    0.0000 O   0  0  0  0  0  0  0  0  0  0  0  0
   -6.2559   10.8124    0.0000 O   0  0  0  0  0  0  0  0  0  0  0  0
   -2.6668   10.2383    0.0000 C   0  0  0  0  0  0  0  0  0  0  0  0
  1  3  1  0  0  0  0
  1  2  1  0  0  0  0
  2  4  2  0  0  0  0
  3 10  1  0  0  0  0
  4  5  1  0  0  0  0
  4  6  1  0  0  0  0
  7  9  1  0  0  0  0
  8  7  1  4  0  0  0
  8 10  2  0  0  0  0
  9 39  1  0  0  0  0
 10 11  1  0  0  0  0
 12 21  1  0  0  0  0
 13 12  1  4  0  0  0
 13 14  2  0  0  0  0
 14 16  1  0  0  0  0
 14 15  1  0  0  0  0
 15 17  1  0  0  0  0
 38 17  1  4  0  0  0
 19 18  1  4  0  0  0
 18 26  1  0  0  0  0
 19 20  2  0  0  0  0
 20 21  1  0  0  0  0
 20 22  1  0  0  0  0
 23 31  1  0  0  0  0
 24 23  1  4  0  0  0
 24 25  2  0  0  0  0
 25 26  1  0  0  0  0
 25 27  1  0  0  0  0
 28 36  1  0  0  0  0
 29 28  1  4  0  0  0
 29 30  2  0  0  0  0
 30 31  1  0  0  0  0
 30 32  1  0  0  0  0
 34 33  1  4  0  0  0
 33 41  1  0  0  0  0
 34 35  2  0  0  0  0
 35 36  1  0  0  0  0
 35 37  1  0  0  0  0
 38 39  2  0  0  0  0
 39 40  1  0  0  0  0
 41 42  2  0  0  0  0
 41 43  1  0  0  0  0
 42 44  1  0  0  0  0
 42 45  1  0  0  0  0
 43 46  2  0  0  0  0
 44 47  2  0  0  0  0
 44 48  1  0  0  0  0
 46 49  1  0  0  0  0
 46 47  1  0  0  0  0
 48 50  1  0  0  0  0
M  END
