# Supplementary material for: Genome-scale reconstruction and in silico analysis of the Ralstonia eutropha H16 for polyhydroxyalkanoate synthesis, lithoautotrophic growth, and 2-methyl citric acid production
Source: BMC Syst Biol. 2011 Jun 28;5:101. doi: 10.1186/1752-0509-5-101 (PMC3154180; doi:10.1186/1752-0509-5-101)
Supplement: Additional file 7 — mol files for each metabolite to estimate the charges of metabolites for pH 6, 7, and 8 using MarvinBeans software [file 1752-0509-5-101-S7.ZIP › Additional file 7/2omhmbl.mol]

 C48H74O4 
  Marvin  03080717312D          

 52 52  0  0  0  0            999 V2000
    5.5412   -9.2646    0.0000 C   0  0  0  0  0  0  0  0  0  0  0  0
    6.0672   -9.9064    0.0000 C   0  0  0  0  0  0  0  0  0  0  0  0
    5.9552  -10.7240    0.0000 C   0  0  0  0  0  0  0  0  0  0  0  0
    6.7129  -11.0516    0.0000 C   0  0  0  0  0  0  0  0  0  0  0  0
    5.2626  -11.1734    0.0000 C   0  0  0  0  0  0  0  0  0  0  0  0
    4.0786   -6.8146    0.0000 C   0  0  0  0  0  0  0  0  0  0  0  0
    4.6346   -7.4183    0.0000 C   0  0  0  0  0  0  0  0  0  0  0  0
    4.4608   -8.2263    0.0000 C   0  0  0  0  0  0  0  0  0  0  0  0
    5.2536   -8.4814    0.0000 C   0  0  0  0  0  0  0  0  0  0  0  0
    3.7576   -8.6808    0.0000 C   0  0  0  0  0  0  0  0  0  0  0  0
    2.6765   -4.3646    0.0000 C   0  0  0  0  0  0  0  0  0  0  0  0
    3.2232   -4.9795    0.0000 C   0  0  0  0  0  0  0  0  0  0  0  0
    3.0888   -5.7866    0.0000 C   0  0  0  0  0  0  0  0  0  0  0  0
    3.8835   -6.0129    0.0000 C   0  0  0  0  0  0  0  0  0  0  0  0
    2.3589   -6.1872    0.0000 C   0  0  0  0  0  0  0  0  0  0  0  0
    1.2839   -1.9046    0.0000 C   0  0  0  0  0  0  0  0  0  0  0  0
    1.8264   -2.5166    0.0000 C   0  0  0  0  0  0  0  0  0  0  0  0
    1.6538   -3.3193    0.0000 C   0  0  0  0  0  0  0  0  0  0  0  0
    2.4488   -3.5680    0.0000 C   0  0  0  0  0  0  0  0  0  0  0  0
    0.9450   -3.7606    0.0000 C   0  0  0  0  0  0  0  0  0  0  0  0
   -0.1771    0.5116    0.0000 C   0  0  0  0  0  0  0  0  0  0  0  0
    0.3759   -0.0975    0.0000 C   0  0  0  0  0  0  0  0  0  0  0  0
    0.2764   -0.9072    0.0000 C   0  0  0  0  0  0  0  0  0  0  0  0
    1.0786   -1.1072    0.0000 C   0  0  0  0  0  0  0  0  0  0  0  0
   -0.4488   -1.3059    0.0000 C   0  0  0  0  0  0  0  0  0  0  0  0
   -1.5600    2.9971    0.0000 C   0  0  0  0  0  0  0  0  0  0  0  0
   -1.0222    2.3816    0.0000 C   0  0  0  0  0  0  0  0  0  0  0  0
   -1.1668    1.5651    0.0000 C   0  0  0  0  0  0  0  0  0  0  0  0
   -0.3743    1.3173    0.0000 C   0  0  0  0  0  0  0  0  0  0  0  0
   -1.8861    1.1540    0.0000 C   0  0  0  0  0  0  0  0  0  0  0  0
   -2.9777    5.3537    0.0000 C   0  0  0  0  0  0  0  0  0  0  0  0
   -2.4042    4.7638    0.0000 C   0  0  0  0  0  0  0  0  0  0  0  0
   -2.5489    3.9629    0.0000 C   0  0  0  0  0  0  0  0  0  0  0  0
   -1.7450    3.7960    0.0000 C   0  0  0  0  0  0  0  0  0  0  0  0
   -3.2799    3.5755    0.0000 C   0  0  0  0  0  0  0  0  0  0  0  0
   -4.7011    7.8185    0.0000 C   0  0  0  0  0  0  0  0  0  0  0  0
   -4.2279    7.1153    0.0000 C   0  0  0  0  0  0  0  0  0  0  0  0
   -3.9746    6.3102    0.0000 C   0  0  0  0  0  0  0  0  0  0  0  0
   -3.1556    6.1591    0.0000 C   0  0  0  0  0  0  0  0  0  0  0  0
   -4.7523    6.0473    0.0000 C   0  0  0  0  0  0  0  0  0  0  0  0
   -4.8139    8.6720    0.0000 C   0  0  0  0  0  0  0  0  0  0  0  0
   -4.0786    9.0952    0.0000 C   0  0  0  0  0  0  0  0  0  0  0  0
   -5.5299    9.0986    0.0000 C   0  0  0  0  0  0  0  0  0  0  0  0
   -4.0708    9.9121    0.0000 C   0  0  0  0  0  0  0  0  0  0  0  0
   -3.2972    8.7811    0.0000 O   0  0  0  0  0  0  0  0  0  0  0  0
   -5.4859    9.9170    0.0000 C   0  0  0  0  0  0  0  0  0  0  0  0
   -6.3270    8.7754    0.0000 C   0  0  0  0  0  0  0  0  0  0  0  0
   -4.7716   10.3207    0.0000 C   0  0  0  0  0  0  0  0  0  0  0  0
   -3.2530   10.0648    0.0000 O   0  0  0  0  0  0  0  0  0  0  0  0
   -6.0129   10.5287    0.0000 O   0  0  0  0  0  0  0  0  0  0  0  0
   -4.4724   11.0781    0.0000 O   0  0  0  0  0  0  0  0  0  0  0  0
   -2.4218    9.9826    0.0000 C   0  0  0  0  0  0  0  0  0  0  0  0
  1  9  1  0  0  0  0
  1  2  1  0  0  0  0
  2  3  2  0  0  0  0
  3  5  1  0  0  0  0
  3  4  1  0  0  0  0
  6 14  1  0  0  0  0
  7  6  1  4  0  0  0
  7  8  2  0  0  0  0
  8  9  1  0  0  0  0
  8 10  1  0  0  0  0
 11 19  1  0  0  0  0
 12 11  1  4  0  0  0
 12 13  2  0  0  0  0
 13 15  1  0  0  0  0
 13 14  1  0  0  0  0
 17 16  1  4  0  0  0
 16 24  1  0  0  0  0
 17 18  2  0  0  0  0
 18 19  1  0  0  0  0
 18 20  1  0  0  0  0
 21 29  1  0  0  0  0
 22 21  1  4  0  0  0
 22 23  2  0  0  0  0
 23 24  1  0  0  0  0
 23 25  1  0  0  0  0
 27 26  1  4  0  0  0
 26 34  1  0  0  0  0
 27 28  2  0  0  0  0
 28 29  1  0  0  0  0
 28 30  1  0  0  0  0
 32 31  1  4  0  0  0
 31 39  1  0  0  0  0
 32 33  2  0  0  0  0
 33 34  1  0  0  0  0
 33 35  1  0  0  0  0
 37 36  1  4  0  0  0
 36 41  1  0  0  0  0
 37 38  2  0  0  0  0
 38 39  1  0  0  0  0
 38 40  1  0  0  0  0
 41 42  2  0  0  0  0
 41 43  1  0  0  0  0
 42 44  1  0  0  0  0
 42 45  1  0  0  0  0
 43 46  2  0  0  0  0
 43 47  1  0  0  0  0
 44 48  2  0  0  0  0
 44 49  1  0  0  0  0
 46 50  1  0  0  0  0
 46 48  1  0  0  0  0
 48 51  1  0  0  0  0
 49 52  1  0  0  0  0
M  END
