# Supplementary material for: Genome-scale reconstruction and in silico analysis of the Ralstonia eutropha H16 for polyhydroxyalkanoate synthesis, lithoautotrophic growth, and 2-methyl citric acid production
Source: BMC Syst Biol. 2011 Jun 28;5:101. doi: 10.1186/1752-0509-5-101 (PMC3154180; doi:10.1186/1752-0509-5-101)
Supplement: Additional file 7 — mol files for each metabolite to estimate the charges of metabolites for pH 6, 7, and 8 using MarvinBeans software [file 1752-0509-5-101-S7.ZIP › Additional file 7/2ommbl.mol]

 C48H74O3 
  Marvin  03080717312D          

 51 51  0  0  0  0            999 V2000
    5.5836   -9.1181    0.0000 C   0  0  0  0  0  0  0  0  0  0  0  0
    6.0108   -9.8290    0.0000 C   0  0  0  0  0  0  0  0  0  0  0  0
    5.1538   -8.4096    0.0000 C   0  0  0  0  0  0  0  0  0  0  0  0
    5.8881  -10.6463    0.0000 C   0  0  0  0  0  0  0  0  0  0  0  0
    5.1868  -11.0863    0.0000 C   0  0  0  0  0  0  0  0  0  0  0  0
    6.6547  -10.9576    0.0000 C   0  0  0  0  0  0  0  0  0  0  0  0
    4.0735   -6.7344    0.0000 C   0  0  0  0  0  0  0  0  0  0  0  0
    4.5998   -7.3658    0.0000 C   0  0  0  0  0  0  0  0  0  0  0  0
    3.7478   -5.9746    0.0000 C   0  0  0  0  0  0  0  0  0  0  0  0
    4.3653   -8.1523    0.0000 C   0  0  0  0  0  0  0  0  0  0  0  0
    3.6378   -8.5550    0.0000 C   0  0  0  0  0  0  0  0  0  0  0  0
    1.3578   -1.7299    0.0000 C   0  0  0  0  0  0  0  0  0  0  0  0
    1.7789   -2.4342    0.0000 C   0  0  0  0  0  0  0  0  0  0  0  0
    1.5284   -3.2152    0.0000 C   0  0  0  0  0  0  0  0  0  0  0  0
    2.3373   -3.4015    0.0000 C   0  0  0  0  0  0  0  0  0  0  0  0
    0.8669   -3.7240    0.0000 C   0  0  0  0  0  0  0  0  0  0  0  0
    2.6774   -4.1549    0.0000 C   0  0  0  0  0  0  0  0  0  0  0  0
   -0.1786    0.6983    0.0000 C   0  0  0  0  0  0  0  0  0  0  0  0
    0.2468    0.0014    0.0000 C   0  0  0  0  0  0  0  0  0  0  0  0
    0.1962   -0.8093    0.0000 C   0  0  0  0  0  0  0  0  0  0  0  0
    1.0055   -0.9852    0.0000 C   0  0  0  0  0  0  0  0  0  0  0  0
   -0.5310   -1.2114    0.0000 C   0  0  0  0  0  0  0  0  0  0  0  0
   -1.4771    3.0902    0.0000 C   0  0  0  0  0  0  0  0  0  0  0  0
   -1.0471    2.3926    0.0000 C   0  0  0  0  0  0  0  0  0  0  0  0
   -1.1909    1.5833    0.0000 C   0  0  0  0  0  0  0  0  0  0  0  0
   -0.3674    1.4956    0.0000 C   0  0  0  0  0  0  0  0  0  0  0  0
   -1.9404    1.2306    0.0000 C   0  0  0  0  0  0  0  0  0  0  0  0
   -3.2326    5.4408    0.0000 C   0  0  0  0  0  0  0  0  0  0  0  0
   -2.8397    4.7142    0.0000 C   0  0  0  0  0  0  0  0  0  0  0  0
   -2.6032    3.9270    0.0000 C   0  0  0  0  0  0  0  0  0  0  0  0
   -1.7753    3.8587    0.0000 C   0  0  0  0  0  0  0  0  0  0  0  0
   -3.3741    3.6235    0.0000 C   0  0  0  0  0  0  0  0  0  0  0  0
   -4.6189    7.9060    0.0000 C   0  0  0  0  0  0  0  0  0  0  0  0
   -4.1291    7.2345    0.0000 C   0  0  0  0  0  0  0  0  0  0  0  0
   -4.0108    6.4132    0.0000 C   0  0  0  0  0  0  0  0  0  0  0  0
   -3.1937    6.2653    0.0000 C   0  0  0  0  0  0  0  0  0  0  0  0
   -4.7883    6.1098    0.0000 C   0  0  0  0  0  0  0  0  0  0  0  0
    3.0760   -4.8769    0.0000 C   0  0  0  0  0  0  0  0  0  0  0  0
    2.9681   -5.6971    0.0000 C   0  0  0  0  0  0  0  0  0  0  0  0
    2.2714   -6.1471    0.0000 C   0  0  0  0  0  0  0  0  0  0  0  0
   -4.8411    8.6988    0.0000 C   0  0  0  0  0  0  0  0  0  0  0  0
   -4.1139    9.0874    0.0000 C   0  0  0  0  0  0  0  0  0  0  0  0
   -5.5401    9.1289    0.0000 C   0  0  0  0  0  0  0  0  0  0  0  0
   -4.0884    9.9068    0.0000 C   0  0  0  0  0  0  0  0  0  0  0  0
   -3.2952    8.9317    0.0000 O   0  0  0  0  0  0  0  0  0  0  0  0
   -5.5156    9.9508    0.0000 C   0  0  0  0  0  0  0  0  0  0  0  0
   -6.3250    8.8794    0.0000 C   0  0  0  0  0  0  0  0  0  0  0  0
   -4.7906   10.3381    0.0000 C   0  0  0  0  0  0  0  0  0  0  0  0
   -3.2985   10.1590    0.0000 O   0  0  0  0  0  0  0  0  0  0  0  0
   -6.0113   10.6203    0.0000 O   0  0  0  0  0  0  0  0  0  0  0  0
   -2.4656   10.0998    0.0000 C   0  0  0  0  0  0  0  0  0  0  0  0
  1  3  1  0  0  0  0
  1  2  1  0  0  0  0
  2  4  2  0  0  0  0
  3 10  1  0  0  0  0
  4  5  1  0  0  0  0
  4  6  1  0  0  0  0
  7  9  1  0  0  0  0
  8  7  1  4  0  0  0
  8 10  2  0  0  0  0
  9 39  1  0  0  0  0
 10 11  1  0  0  0  0
 12 21  1  0  0  0  0
 13 12  1  4  0  0  0
 13 14  2  0  0  0  0
 14 16  1  0  0  0  0
 14 15  1  0  0  0  0
 15 17  1  0  0  0  0
 38 17  1  4  0  0  0
 19 18  1  4  0  0  0
 18 26  1  0  0  0  0
 19 20  2  0  0  0  0
 20 21  1  0  0  0  0
 20 22  1  0  0  0  0
 23 31  1  0  0  0  0
 24 23  1  4  0  0  0
 24 25  2  0  0  0  0
 25 26  1  0  0  0  0
 25 27  1  0  0  0  0
 28 36  1  0  0  0  0
 29 28  1  4  0  0  0
 29 30  2  0  0  0  0
 30 31  1  0  0  0  0
 30 32  1  0  0  0  0
 34 33  1  4  0  0  0
 33 41  1  0  0  0  0
 34 35  2  0  0  0  0
 35 36  1  0  0  0  0
 35 37  1  0  0  0  0
 38 39  2  0  0  0  0
 39 40  1  0  0  0  0
 41 42  2  0  0  0  0
 41 43  1  0  0  0  0
 42 44  1  0  0  0  0
 42 45  1  0  0  0  0
 43 46  2  0  0  0  0
 43 47  1  0  0  0  0
 44 48  2  0  0  0  0
 44 49  1  0  0  0  0
 46 50  1  0  0  0  0
 46 48  1  0  0  0  0
 49 51  1  0  0  0  0
M  END
