# Supplementary material for: Genome-scale reconstruction and in silico analysis of the Ralstonia eutropha H16 for polyhydroxyalkanoate synthesis, lithoautotrophic growth, and 2-methyl citric acid production
Source: BMC Syst Biol. 2011 Jun 28;5:101. doi: 10.1186/1752-0509-5-101 (PMC3154180; doi:10.1186/1752-0509-5-101)
Supplement: Additional file 7 — mol files for each metabolite to estimate the charges of metabolites for pH 6, 7, and 8 using MarvinBeans software [file 1752-0509-5-101-S7.ZIP › Additional file 7/2op6hp.mol]

2-Octaprenyl-6-hydroxyphenol


 48 48  0     0  0            999 V2000
   21.5954   -6.1306    0.0000 C   0  0  0  0  0  0           0  0  0
   22.3515   -5.7472    0.0000 C   0  0  0  0  0  0           0  0  0
   20.8309   -5.7472    0.0000 C   0  0  0  0  0  0           0  0  0
   23.1118   -6.1306    0.0000 C   0  0  0  0  0  0           0  0  0
   23.8680   -5.7472    0.0000 C   0  0  0  0  0  0           0  0  0
   23.1118   -6.9014    0.0000 C   0  0  0  0  0  0           0  0  0
   18.5625   -6.1306    0.0000 C   0  0  0  0  0  0           0  0  0
   19.3270   -5.7472    0.0000 C   0  0  0  0  0  0           0  0  0
   17.8064   -5.7472    0.0000 C   0  0  0  0  0  0           0  0  0
   20.0748   -6.1306    0.0000 C   0  0  0  0  0  0           0  0  0
   20.0748   -6.9014    0.0000 C   0  0  0  0  0  0           0  0  0
   12.5020   -6.1293    0.0000 C   0  0  0  0  0  0           0  0  0
   13.2664   -5.7459    0.0000 C   0  0  0  0  0  0           0  0  0
   14.0143   -6.1293    0.0000 C   0  0  0  0  0  0           0  0  0
   14.7704   -5.7459    0.0000 C   0  0  0  0  0  0           0  0  0
   14.0143   -6.9001    0.0000 C   0  0  0  0  0  0           0  0  0
   15.5307   -6.1293    0.0000 C   0  0  0  0  0  0           0  0  0
    9.4719   -6.1293    0.0000 C   0  0  0  0  0  0           0  0  0
   10.2322   -5.7459    0.0000 C   0  0  0  0  0  0           0  0  0
   10.9925   -6.1293    0.0000 C   0  0  0  0  0  0           0  0  0
   11.7486   -5.7459    0.0000 C   0  0  0  0  0  0           0  0  0
   10.9925   -6.9001    0.0000 C   0  0  0  0  0  0           0  0  0
    6.4515   -6.1293    0.0000 C   0  0  0  0  0  0           0  0  0
    7.2076   -5.7459    0.0000 C   0  0  0  0  0  0           0  0  0
    7.9597   -6.1293    0.0000 C   0  0  0  0  0  0           0  0  0
    8.7116   -5.7459    0.0000 C   0  0  0  0  0  0           0  0  0
    7.9597   -6.9001    0.0000 C   0  0  0  0  0  0           0  0  0
    3.4186   -6.1293    0.0000 C   0  0  0  0  0  0           0  0  0
    4.1748   -5.7459    0.0000 C   0  0  0  0  0  0           0  0  0
    4.9351   -6.1293    0.0000 C   0  0  0  0  0  0           0  0  0
    5.6912   -5.7459    0.0000 C   0  0  0  0  0  0           0  0  0
    4.9351   -6.9001    0.0000 C   0  0  0  0  0  0           0  0  0
    0.3895   -6.1293    0.0000 C   0  0  0  0  0  0           0  0  0
    1.1498   -5.7459    0.0000 C   0  0  0  0  0  0           0  0  0
    1.9017   -6.1293    0.0000 C   0  0  0  0  0  0           0  0  0
    2.6621   -5.7459    0.0000 C   0  0  0  0  0  0           0  0  0
    1.9017   -6.9001    0.0000 C   0  0  0  0  0  0           0  0  0
   16.2868   -5.7459    0.0000 C   0  0  0  0  0  0           0  0  0
   17.0471   -6.1293    0.0000 C   0  0  0  0  0  0           0  0  0
   17.0471   -6.9001    0.0000 C   0  0  0  0  0  0           0  0  0
   -0.3695   -5.7543    0.0000 C   0  0  0  0  0  0           0  0  0
   -1.0509   -6.1578    0.0000 C   0  0  0  0  0  0           0  0  0
   -0.3695   -4.9592    0.0000 C   0  0  0  0  0  0           0  0  0
   -1.7426   -5.7543    0.0000 C   0  0  0  0  0  0           0  0  0
   -1.0509   -6.9529    0.0000 O   0  0  0  0  0  0           0  0  0
   -1.0509   -4.5641    0.0000 C   0  0  0  0  0  0           0  0  0
   -1.7426   -4.9592    0.0000 C   0  0  0  0  0  0           0  0  0
   -2.4514   -6.1647    0.0000 O   0  0  0  0  0  0           0  0  0
 14 15  1  0     0  0
 28 29  1  0     0  0
 29 30  2  0     0  0
 14 16  1  0     0  0
 30 31  1  0     0  0
  7  9  1  0     0  0
 30 32  1  0     0  0
 31 23  1  0     0  0
 15 17  1  0     0  0
  4  5  1  0     0  0
 33 34  1  0     0  0
  8 10  2  0     0  0
 34 35  2  0     0  0
 18 19  1  0     0  0
 35 36  1  0     0  0
 10  3  1  0     0  0
 35 37  1  0     0  0
 36 28  1  0     0  0
 19 20  2  0     0  0
 17 38  1  0     0  0
  1  3  1  0     0  0
 38 39  2  0     0  0
 39  9  1  0     0  0
 20 21  1  0     0  0
 39 40  1  0     0  0
 10 11  1  0     0  0
 20 22  1  0     0  0
 21 12  1  0     0  0
  4  6  1  0     0  0
  1  2  1  0     0  0
 23 24  1  0     0  0
 12 13  1  0     0  0
 41 33  1  0     0  0
 24 25  2  0     0  0
  2  4  2  0     0  0
 25 26  1  0     0  0
 13 14  2  0     0  0
 25 27  1  0     0  0
 26 18  1  0     0  0
  7  8  1  0     0  0
 41 42  2  0     0  0
 41 43  1  0     0  0
 42 44  1  0     0  0
 42 45  1  0     0  0
 43 46  2  0     0  0
 44 47  2  0     0  0
 44 48  1  0     0  0
 46 47  1  0     0  0
M  END
