# Supplementary material for: Genome-scale reconstruction and in silico analysis of the Ralstonia eutropha H16 for polyhydroxyalkanoate synthesis, lithoautotrophic growth, and 2-methyl citric acid production
Source: BMC Syst Biol. 2011 Jun 28;5:101. doi: 10.1186/1752-0509-5-101 (PMC3154180; doi:10.1186/1752-0509-5-101)
Supplement: Additional file 7 — mol files for each metabolite to estimate the charges of metabolites for pH 6, 7, and 8 using MarvinBeans software [file 1752-0509-5-101-S7.ZIP › Additional file 7/2opmp.mol]

2-Octaprenyl-6-methoxyphenol


 49 49  0     0  0            999 V2000
   23.3358   -7.9250    0.0000 C   0  0  0  0  0  0           0  0  0
   24.0919   -7.5416    0.0000 C   0  0  0  0  0  0           0  0  0
   22.5713   -7.5416    0.0000 C   0  0  0  0  0  0           0  0  0
   24.8564   -7.9250    0.0000 C   0  0  0  0  0  0           0  0  0
   25.6125   -7.5416    0.0000 C   0  0  0  0  0  0           0  0  0
   24.8564   -8.6958    0.0000 C   0  0  0  0  0  0           0  0  0
   20.3070   -7.9250    0.0000 C   0  0  0  0  0  0           0  0  0
   21.0673   -7.5416    0.0000 C   0  0  0  0  0  0           0  0  0
   19.5509   -7.5416    0.0000 C   0  0  0  0  0  0           0  0  0
   21.8152   -7.9250    0.0000 C   0  0  0  0  0  0           0  0  0
   21.8152   -8.6958    0.0000 C   0  0  0  0  0  0           0  0  0
   14.2423   -7.9237    0.0000 C   0  0  0  0  0  0           0  0  0
   15.0068   -7.5403    0.0000 C   0  0  0  0  0  0           0  0  0
   15.7588   -7.9237    0.0000 C   0  0  0  0  0  0           0  0  0
   16.5149   -7.5403    0.0000 C   0  0  0  0  0  0           0  0  0
   15.7588   -8.6945    0.0000 C   0  0  0  0  0  0           0  0  0
   17.2752   -7.9237    0.0000 C   0  0  0  0  0  0           0  0  0
   11.2164   -7.9237    0.0000 C   0  0  0  0  0  0           0  0  0
   11.9726   -7.5403    0.0000 C   0  0  0  0  0  0           0  0  0
   12.7329   -7.9237    0.0000 C   0  0  0  0  0  0           0  0  0
   13.4890   -7.5403    0.0000 C   0  0  0  0  0  0           0  0  0
   12.7329   -8.6945    0.0000 C   0  0  0  0  0  0           0  0  0
    8.1960   -7.9237    0.0000 C   0  0  0  0  0  0           0  0  0
    8.9522   -7.5403    0.0000 C   0  0  0  0  0  0           0  0  0
    9.7042   -7.9237    0.0000 C   0  0  0  0  0  0           0  0  0
   10.4561   -7.5403    0.0000 C   0  0  0  0  0  0           0  0  0
    9.7042   -8.6945    0.0000 C   0  0  0  0  0  0           0  0  0
    5.1590   -7.9237    0.0000 C   0  0  0  0  0  0           0  0  0
    5.9151   -7.5403    0.0000 C   0  0  0  0  0  0           0  0  0
    6.6796   -7.9237    0.0000 C   0  0  0  0  0  0           0  0  0
    7.4357   -7.5403    0.0000 C   0  0  0  0  0  0           0  0  0
    6.6796   -8.6945    0.0000 C   0  0  0  0  0  0           0  0  0
    2.1340   -7.9237    0.0000 C   0  0  0  0  0  0           0  0  0
    2.8902   -7.5403    0.0000 C   0  0  0  0  0  0           0  0  0
    3.6421   -7.9237    0.0000 C   0  0  0  0  0  0           0  0  0
    4.4025   -7.5403    0.0000 C   0  0  0  0  0  0           0  0  0
    3.6421   -8.6945    0.0000 C   0  0  0  0  0  0           0  0  0
   18.0314   -7.5403    0.0000 C   0  0  0  0  0  0           0  0  0
   18.7917   -7.9237    0.0000 C   0  0  0  0  0  0           0  0  0
   18.7917   -8.6945    0.0000 C   0  0  0  0  0  0           0  0  0
    1.3750   -7.5487    0.0000 C   0  0  0  0  0  0           0  0  0
    0.6936   -7.9522    0.0000 C   0  0  0  0  0  0           0  0  0
    1.3750   -6.7536    0.0000 C   0  0  0  0  0  0           0  0  0
    0.0020   -7.5487    0.0000 C   0  0  0  0  0  0           0  0  0
    0.6936   -8.7473    0.0000 O   0  0  0  0  0  0           0  0  0
    0.6936   -6.3585    0.0000 C   0  0  0  0  0  0           0  0  0
    0.0020   -6.7536    0.0000 C   0  0  0  0  0  0           0  0  0
   -0.7076   -7.9591    0.0000 O   0  0  0  0  0  0           0  0  0
   -1.4207   -7.5453    0.0000 C   0  0  0  0  0  0           0  0  0
 28 29  1  0     0  0
 29 30  2  0     0  0
 14 16  1  0     0  0
 30 31  1  0     0  0
  7  9  1  0     0  0
 30 32  1  0     0  0
 31 23  1  0     0  0
 15 17  1  0     0  0
  4  5  1  0     0  0
 33 34  1  0     0  0
  8 10  2  0     0  0
 34 35  2  0     0  0
 18 19  1  0     0  0
 35 36  1  0     0  0
 10  3  1  0     0  0
 35 37  1  0     0  0
 36 28  1  0     0  0
 19 20  2  0     0  0
 17 38  1  0     0  0
  1  3  1  0     0  0
 38 39  2  0     0  0
 39  9  1  0     0  0
 20 21  1  0     0  0
 39 40  1  0     0  0
 10 11  1  0     0  0
 20 22  1  0     0  0
 21 12  1  0     0  0
  4  6  1  0     0  0
  1  2  1  0     0  0
 23 24  1  0     0  0
 12 13  1  0     0  0
 41 33  1  0     0  0
 24 25  2  0     0  0
  2  4  2  0     0  0
 25 26  1  0     0  0
 13 14  2  0     0  0
 25 27  1  0     0  0
 26 18  1  0     0  0
  7  8  1  0     0  0
 14 15  1  0     0  0
 41 42  2  0     0  0
 41 43  1  0     0  0
 42 44  1  0     0  0
 42 45  1  0     0  0
 43 46  2  0     0  0
 44 47  2  0     0  0
 44 48  1  0     0  0
 48 49  1  0     0  0
 46 47  1  0     0  0
M  END
