# Supplementary material for: Genome-scale reconstruction and in silico analysis of the Ralstonia eutropha H16 for polyhydroxyalkanoate synthesis, lithoautotrophic growth, and 2-methyl citric acid production
Source: BMC Syst Biol. 2011 Jun 28;5:101. doi: 10.1186/1752-0509-5-101 (PMC3154180; doi:10.1186/1752-0509-5-101)
Supplement: Additional file 7 — mol files for each metabolite to estimate the charges of metabolites for pH 6, 7, and 8 using MarvinBeans software [file 1752-0509-5-101-S7.ZIP › Additional file 7/2opp.mol]

2-Octaprenylphenol


 47 47  0     0  0            999 V2000
   20.2566   -6.8471    0.0000 C   0  0  0  0  0  0           0  0  0
   20.9794   -6.4346    0.0000 C   0  0  0  0  0  0           0  0  0
   19.5338   -6.4346    0.0000 C   0  0  0  0  0  0           0  0  0
   21.7022   -6.8471    0.0000 C   0  0  0  0  0  0           0  0  0
   22.4250   -6.4346    0.0000 C   0  0  0  0  0  0           0  0  0
   21.7022   -7.6804    0.0000 C   0  0  0  0  0  0           0  0  0
   17.3737   -6.8471    0.0000 C   0  0  0  0  0  0           0  0  0
   18.0965   -6.4346    0.0000 C   0  0  0  0  0  0           0  0  0
   16.6509   -6.4346    0.0000 C   0  0  0  0  0  0           0  0  0
   18.8110   -6.8471    0.0000 C   0  0  0  0  0  0           0  0  0
   18.8110   -7.6804    0.0000 C   0  0  0  0  0  0           0  0  0
   11.5965   -6.8458    0.0000 C   0  0  0  0  0  0           0  0  0
   12.3193   -6.4333    0.0000 C   0  0  0  0  0  0           0  0  0
   13.0338   -6.8458    0.0000 C   0  0  0  0  0  0           0  0  0
   13.7566   -6.4333    0.0000 C   0  0  0  0  0  0           0  0  0
   13.0338   -7.6791    0.0000 C   0  0  0  0  0  0           0  0  0
   14.4794   -6.8458    0.0000 C   0  0  0  0  0  0           0  0  0
    8.7081   -6.8458    0.0000 C   0  0  0  0  0  0           0  0  0
    9.4309   -6.4333    0.0000 C   0  0  0  0  0  0           0  0  0
   10.1537   -6.8458    0.0000 C   0  0  0  0  0  0           0  0  0
   10.8765   -6.4333    0.0000 C   0  0  0  0  0  0           0  0  0
   10.1537   -7.6791    0.0000 C   0  0  0  0  0  0           0  0  0
    5.8252   -6.8458    0.0000 C   0  0  0  0  0  0           0  0  0
    6.5480   -6.4333    0.0000 C   0  0  0  0  0  0           0  0  0
    7.2667   -6.8458    0.0000 C   0  0  0  0  0  0           0  0  0
    7.9853   -6.4333    0.0000 C   0  0  0  0  0  0           0  0  0
    7.2667   -7.6791    0.0000 C   0  0  0  0  0  0           0  0  0
    2.9340   -6.8458    0.0000 C   0  0  0  0  0  0           0  0  0
    3.6568   -6.4333    0.0000 C   0  0  0  0  0  0           0  0  0
    4.3796   -6.8458    0.0000 C   0  0  0  0  0  0           0  0  0
    5.1024   -6.4333    0.0000 C   0  0  0  0  0  0           0  0  0
    4.3796   -7.6791    0.0000 C   0  0  0  0  0  0           0  0  0
    0.0507   -6.8458    0.0000 C   0  0  0  0  0  0           0  0  0
    0.7735   -6.4333    0.0000 C   0  0  0  0  0  0           0  0  0
    1.4921   -6.8458    0.0000 C   0  0  0  0  0  0           0  0  0
    2.2108   -6.4333    0.0000 C   0  0  0  0  0  0           0  0  0
    1.4921   -7.6791    0.0000 C   0  0  0  0  0  0           0  0  0
   15.2022   -6.4333    0.0000 C   0  0  0  0  0  0           0  0  0
   15.9250   -6.8458    0.0000 C   0  0  0  0  0  0           0  0  0
   15.9250   -7.6791    0.0000 C   0  0  0  0  0  0           0  0  0
   -0.6704   -6.4376    0.0000 C   0  0  0  0  0  0           0  0  0
   -1.3600   -6.8445    0.0000 C   0  0  0  0  0  0           0  0  0
   -0.6704   -5.6342    0.0000 C   0  0  0  0  0  0           0  0  0
   -2.0642   -6.4376    0.0000 C   0  0  0  0  0  0           0  0  0
   -1.3600   -7.6480    0.0000 O   0  0  0  0  0  0           0  0  0
   -1.3600   -5.2342    0.0000 C   0  0  0  0  0  0           0  0  0
   -2.0642   -5.6342    0.0000 C   0  0  0  0  0  0           0  0  0
 24 25  2  0     0  0
  2  4  2  0     0  0
 25 26  1  0     0  0
 13 14  2  0     0  0
 25 27  1  0     0  0
 26 18  1  0     0  0
  7  8  1  0     0  0
 14 15  1  0     0  0
 28 29  1  0     0  0
 29 30  2  0     0  0
 14 16  1  0     0  0
 30 31  1  0     0  0
  7  9  1  0     0  0
 30 32  1  0     0  0
 31 23  1  0     0  0
 15 17  1  0     0  0
  4  5  1  0     0  0
 33 34  1  0     0  0
  8 10  2  0     0  0
 34 35  2  0     0  0
 18 19  1  0     0  0
 35 36  1  0     0  0
 10  3  1  0     0  0
 35 37  1  0     0  0
 36 28  1  0     0  0
 19 20  2  0     0  0
 17 38  1  0     0  0
  1  3  1  0     0  0
 38 39  2  0     0  0
 39  9  1  0     0  0
 20 21  1  0     0  0
 39 40  1  0     0  0
 10 11  1  0     0  0
 20 22  1  0     0  0
 21 12  1  0     0  0
  4  6  1  0     0  0
  1  2  1  0     0  0
 23 24  1  0     0  0
 12 13  1  0     0  0
 41 42  2  0     0  0
 41 43  1  0     0  0
 42 44  1  0     0  0
 42 45  1  0     0  0
 43 46  2  0     0  0
 44 47  2  0     0  0
 46 47  1  0     0  0
 41 33  1  0     0  0
M  END
