# Supplementary material for: Genome-scale reconstruction and in silico analysis of the Ralstonia eutropha H16 for polyhydroxyalkanoate synthesis, lithoautotrophic growth, and 2-methyl citric acid production
Source: BMC Syst Biol. 2011 Jun 28;5:101. doi: 10.1186/1752-0509-5-101 (PMC3154180; doi:10.1186/1752-0509-5-101)
Supplement: Additional file 7 — mol files for each metabolite to estimate the charges of metabolites for pH 6, 7, and 8 using MarvinBeans software [file 1752-0509-5-101-S7.ZIP › Additional file 7/2p1a.mol]

2-Propyn-1-al


  4  3  0     0  0            999 V2000
    0.2621    0.0000    0.0000 C   0  0  0  0  0  0           0  0  0
   -0.2586   -0.3000    0.0000 C   0  0  0  0  0  0           0  0  0
    0.7793    0.3034    0.0000 C   0  0  0  0  0  0           0  0  0
   -0.7793    0.0000    0.0000 O   0  0  0  0  0  0           0  0  0
  1  2  1  0     0  0
  1  3  3  0     0  0
  2  4  2  0     0  0
M  END
