# Supplementary material for: Genome-scale reconstruction and in silico analysis of the Ralstonia eutropha H16 for polyhydroxyalkanoate synthesis, lithoautotrophic growth, and 2-methyl citric acid production
Source: BMC Syst Biol. 2011 Jun 28;5:101. doi: 10.1186/1752-0509-5-101 (PMC3154180; doi:10.1186/1752-0509-5-101)
Supplement: Additional file 7 — mol files for each metabolite to estimate the charges of metabolites for pH 6, 7, and 8 using MarvinBeans software [file 1752-0509-5-101-S7.ZIP › Additional file 7/2pcdpmde.mol]

2-phospho-4-(cytidine 5'-diphospho)-2-C-methyl-D-erythritol


 37 38  0     0  0            999 V2000
    8.7125  -11.7500    0.0000 N   0  0  3  0  0  0           0  0  0
    9.3000  -12.3416    0.0000 C   0  0  0  0  0  0           0  0  0
   10.1052  -12.1240    0.0000 N   0  0  0  0  0  0           0  0  0
   10.3228  -11.3188    0.0000 C   0  0  0  0  0  0           0  0  0
    9.7312  -10.7313    0.0000 C   0  0  0  0  0  0           0  0  0
    8.9260  -10.9449    0.0000 C   0  0  0  0  0  0           0  0  0
    7.6500  -12.7667    0.0000 C   0  0  1  0  0  0           0  0  0
    7.9109  -11.9743    0.0000 C   0  0  1  0  0  0           0  0  0
    7.2333  -11.4833    0.0000 O   0  0  0  0  0  0           0  0  0
    6.5599  -11.9743    0.0000 C   0  0  1  0  0  0           0  0  0
    6.8166  -12.7667    0.0000 C   0  0  1  0  0  0           0  0  0
    5.8333  -11.5542    0.0000 C   0  0  0  0  0  0           0  0  0
    5.2375  -12.1417    0.0000 O   0  0  0  0  0  0           0  0  0
    4.4041  -12.1375    0.0000 P   0  0  3  0  0  0           0  0  0
    3.5708  -12.1334    0.0000 O   0  0  0  0  0  0           0  0  0
    2.7375  -12.1292    0.0000 P   0  0  3  0  0  0           0  0  0
    1.9041  -12.1250    0.0000 O   0  0  0  0  0  0           0  0  0
    4.4000  -11.3041    0.0000 O   0  0  0  0  0  0           0  0  0
    2.7334  -11.2958    0.0000 O   0  0  0  0  0  0           0  0  0
    2.7417  -12.9625    0.0000 O   0  0  0  0  0  0           0  0  0
    4.4083  -12.9708    0.0000 O   0  0  0  0  0  0           0  0  0
   11.1281  -11.1052    0.0000 N   0  0  0  0  0  0           0  0  0
    9.0864  -13.1469    0.0000 O   0  0  0  0  0  0           0  0  0
    6.3283  -13.4430    0.0000 O   0  0  0  0  0  0           0  0  0
    8.1382  -13.4430    0.0000 O   0  0  0  0  0  0           0  0  0
    1.1875  -11.7083    0.0000 C   0  0  0  0  0  0           0  0  0
    0.4666  -12.1250    0.0000 C   0  0  2  0  0  0           0  0  0
   -0.2542  -11.7083    0.0000 C   0  0  2  0  0  0           0  0  0
   -0.9750  -12.1250    0.0000 C   0  0  0  0  0  0           0  0  0
   -0.9740  -12.9583    0.0000 O   0  0  0  0  0  0           0  0  0
    0.4666  -12.9583    0.0000 O   0  0  0  0  0  0           0  0  0
    0.2708  -11.2208    0.0000 O   0  0  0  0  0  0           0  0  0
    0.2667  -10.3875    0.0000 P   0  0  3  0  0  0           0  0  0
    1.1000  -10.3875    0.0000 O   0  0  0  0  0  0           0  0  0
   -0.5667  -10.3833    0.0000 O   0  0  0  0  0  0           0  0  0
    0.2625   -9.5542    0.0000 O   0  0  0  0  0  0           0  0  0
   -0.7875  -11.1958    0.0000 C   0  0  0  0  0  0           0  0  0
  7  8  1  0     0  0
 16 19  2  0     0  0
  8  9  1  0     0  0
 16 20  1  0     0  0
  9 10  1  0     0  0
 14 21  1  0     0  0
 10 11  1  0     0  0
  4 22  1  0     0  0
 11  7  1  0     0  0
  2 23  2  0     0  0
  8  1  1  1     0  0
 11 24  1  6     0  0
  5  6  2  0     0  0
  7 25  1  6     0  0
 10 12  1  1     0  0
 17 26  1  0     0  0
  6  1  1  0     0  0
 26 27  1  0     0  0
 12 13  1  0     0  0
 27 28  1  0     0  0
 28 29  1  0     0  0
 13 14  1  0     0  0
 29 30  1  0     0  0
  1  2  1  0     0  0
 27 31  1  1     0  0
 14 15  1  0     0  0
  2  3  1  0     0  0
 28 32  1  6     0  0
 15 16  1  0     0  0
 32 33  1  0     0  0
  3  4  2  0     0  0
 33 34  1  0     0  0
 16 17  1  0     0  0
 33 35  1  0     0  0
  4  5  1  0     0  0
 33 36  2  0     0  0
 14 18  2  0     0  0
 28 37  1  1     0  0
M  END
