# Supplementary material for: Genome-scale reconstruction and in silico analysis of the Ralstonia eutropha H16 for polyhydroxyalkanoate synthesis, lithoautotrophic growth, and 2-methyl citric acid production
Source: BMC Syst Biol. 2011 Jun 28;5:101. doi: 10.1186/1752-0509-5-101 (PMC3154180; doi:10.1186/1752-0509-5-101)
Supplement: Additional file 7 — mol files for each metabolite to estimate the charges of metabolites for pH 6, 7, and 8 using MarvinBeans software [file 1752-0509-5-101-S7.ZIP › Additional file 7/2pg.mol]

D-Glycerate 2-phosphate


 11 10  0     1  0            999 V2000
    0.0586   -1.0828    0.0000 P   0  0  3  0  0  0           0  0  0
    0.0724   -0.2966    0.0000 O   0  0  0  0  0  0           0  0  0
   -0.7552   -1.0828    0.0000 O   0  0  0  0  0  0           0  0  0
    0.8862   -1.0966    0.0000 O   0  0  0  0  0  0           0  0  0
    0.0483   -1.8621    0.0000 O   0  0  0  0  0  0           0  0  0
    0.0724    0.5517    0.0000 C   0  0  1  0  0  0           0  0  0
   -0.6621    0.9759    0.0000 C   0  0  0  0  0  0           0  0  0
    0.8034    0.9759    0.0000 C   0  0  0  0  0  0           0  0  0
   -1.3966    0.5517    0.0000 O   0  0  0  0  0  0           0  0  0
   -0.6621    1.8207    0.0000 O   0  0  0  0  0  0           0  0  0
    1.5379    0.5517    0.0000 O   0  0  0  0  0  0           0  0  0
  1  2  1  0     0  0
  1  3  1  0     0  0
  1  4  1  0     0  0
  1  5  2  0     0  0
  6  2  1  1     0  0
  6  7  1  0     0  0
  6  8  1  0     0  0
  7  9  1  0     0  0
  7 10  2  0     0  0
  8 11  1  0     0  0
M  END
