# Supplementary material for: Genome-scale reconstruction and in silico analysis of the Ralstonia eutropha H16 for polyhydroxyalkanoate synthesis, lithoautotrophic growth, and 2-methyl citric acid production
Source: BMC Syst Biol. 2011 Jun 28;5:101. doi: 10.1186/1752-0509-5-101 (PMC3154180; doi:10.1186/1752-0509-5-101)
Supplement: Additional file 7 — mol files for each metabolite to estimate the charges of metabolites for pH 6, 7, and 8 using MarvinBeans software [file 1752-0509-5-101-S7.ZIP › Additional file 7/2ppg.mol]

2-Phosphoglycolate 
 
 
  9  8  0  0  0  0  0  0  0  0999 V2000
   23.3419  -16.8995    0.0000 P   0  0  3  0  0  0  0  0  0  0  0  0
   21.9390  -16.8868    0.0000 O   0  0  0  0  0  0  0  0  0  0  0  0
   23.3227  -18.3404    0.0000 O   0  0  0  0  0  0  0  0  0  0  0  0
   23.2913  -15.3889    0.0000 O   0  0  0  0  0  0  0  0  0  0  0  0
   24.7900  -16.8553    0.0000 O   0  0  0  0  0  0  0  0  0  0  0  0
   20.7290  -16.1787    0.0000 C   0  0  0  0  0  0  0  0  0  0  0  0
   20.7355  -14.7823    0.0000 C   0  0  0  0  0  0  0  0  0  0  0  0
   21.9584  -14.0871    0.0000 O   0  0  0  0  0  0  0  0  0  0  0  0
   19.5256  -14.0744    0.0000 O   0  0  0  0  0  0  0  0  0  0  0  0
  1  2  1  0     0  0
  1  3  1  0     0  0
  1  4  1  0     0  0
  1  5  2  0     0  0
  2  6  1  0     0  0
  6  7  1  0     0  0
  7  8  1  0     0  0
  7  9  2  0     0  0
M  END
