# Supplementary material for: Genome-scale reconstruction and in silico analysis of the Ralstonia eutropha H16 for polyhydroxyalkanoate synthesis, lithoautotrophic growth, and 2-methyl citric acid production
Source: BMC Syst Biol. 2011 Jun 28;5:101. doi: 10.1186/1752-0509-5-101 (PMC3154180; doi:10.1186/1752-0509-5-101)
Supplement: Additional file 7 — mol files for each metabolite to estimate the charges of metabolites for pH 6, 7, and 8 using MarvinBeans software [file 1752-0509-5-101-S7.ZIP › Additional file 7/2py46dc.mol]

2-Pyrone-4,6-dicarboxylate 
 
 
 13 13  0  0  0  0  0  0  0  0999 V2000
   19.0115  -13.7056    0.0000 C   0  0  0  0  0  0  0  0  0  0  0  0
   17.8065  -14.4041    0.0000 C   0  0  0  0  0  0  0  0  0  0  0  0
   20.2356  -14.4041    0.0000 C   0  0  0  0  0  0  0  0  0  0  0  0
   19.0115  -12.3148    0.0000 C   0  0  0  0  0  0  0  0  0  0  0  0
   17.8065  -15.8141    0.0000 C   0  0  0  0  0  0  0  0  0  0  0  0
   20.2356  -15.8141    0.0000 C   0  0  0  0  0  0  0  0  0  0  0  0
   20.2165  -11.6098    0.0000 O   0  0  0  0  0  0  0  0  0  0  0  0
   17.8002  -11.6161    0.0000 O   0  0  0  0  0  0  0  0  0  0  0  0
   19.0115  -16.5256    0.0000 O   0  0  0  0  0  0  0  0  0  0  0  0
   16.5952  -16.5065    0.0000 C   0  0  0  0  0  0  0  0  0  0  0  0
   21.4469  -16.5065    0.0000 O   0  0  0  0  0  0  0  0  0  0  0  0
   15.2502  -15.5913    0.0000 O   0  0  0  0  0  0  0  0  0  0  0  0
   16.5887  -17.8972    0.0000 O   0  0  0  0  0  0  0  0  0  0  0  0
  1  2  1  0     0  0
  1  3  2  0     0  0
  1  4  1  0     0  0
  2  5  2  0     0  0
  3  6  1  0     0  0
  4  7  1  0     0  0
  4  8  2  0     0  0
  5  9  1  0     0  0
  5 10  1  0     0  0
  6 11  2  0     0  0
 10 12  1  0     0  0
 10 13  2  0     0  0
  6  9  1  0     0  0
M  END
