# Supplementary material for: Genome-scale reconstruction and in silico analysis of the Ralstonia eutropha H16 for polyhydroxyalkanoate synthesis, lithoautotrophic growth, and 2-methyl citric acid production
Source: BMC Syst Biol. 2011 Jun 28;5:101. doi: 10.1186/1752-0509-5-101 (PMC3154180; doi:10.1186/1752-0509-5-101)
Supplement: Additional file 7 — mol files for each metabolite to estimate the charges of metabolites for pH 6, 7, and 8 using MarvinBeans software [file 1752-0509-5-101-S7.ZIP › Additional file 7/34dhb.mol]

3,4-Dihydroxybenzoate


 11 11  0     0  0            999 V2000
   -0.1310    0.5276    0.0000 C   0  0  0  0  0  0           0  0  0
    0.5862    0.1138    0.0000 C   0  0  0  0  0  0           0  0  0
   -0.8517    0.1138    0.0000 C   0  0  0  0  0  0           0  0  0
   -0.1276    1.3552    0.0000 C   0  0  0  0  0  0           0  0  0
    0.5862   -0.7172    0.0000 C   0  0  0  0  0  0           0  0  0
   -0.8517   -0.7172    0.0000 C   0  0  0  0  0  0           0  0  0
   -0.8448    1.7690    0.0000 O   0  0  0  0  0  0           0  0  0
    0.5897    1.7724    0.0000 O   0  0  0  0  0  0           0  0  0
   -0.1310   -1.1310    0.0000 C   0  0  0  0  0  0           0  0  0
    1.3000   -1.1276    0.0000 O   0  0  0  0  0  0           0  0  0
   -0.1276   -1.9586    0.0000 O   0  0  0  0  0  0           0  0  0
  1  2  2  0     0  0
  1  3  1  0     0  0
  1  4  1  0     0  0
  2  5  1  0     0  0
  3  6  2  0     0  0
  4  7  1  0     0  0
  4  8  2  0     0  0
  5  9  2  0     0  0
  5 10  1  0     0  0
  9 11  1  0     0  0
  6  9  1  0     0  0
M  END
