# Supplementary material for: Genome-scale reconstruction and in silico analysis of the Ralstonia eutropha H16 for polyhydroxyalkanoate synthesis, lithoautotrophic growth, and 2-methyl citric acid production
Source: BMC Syst Biol. 2011 Jun 28;5:101. doi: 10.1186/1752-0509-5-101 (PMC3154180; doi:10.1186/1752-0509-5-101)
Supplement: Additional file 7 — mol files for each metabolite to estimate the charges of metabolites for pH 6, 7, and 8 using MarvinBeans software [file 1752-0509-5-101-S7.ZIP › Additional file 7/34dhflu.mol]

3,4-Dihydroxyfluorene


 15 17  0     0  0            999 V2000
    0.4103    0.2897    0.0000 C   0  0  0  0  0  0           0  0  0
   -0.9586    0.2862    0.0000 C   0  0  0  0  0  0           0  0  0
    0.4138   -0.5000    0.0000 C   0  0  0  0  0  0           0  0  0
    1.0966    0.6862    0.0000 C   0  0  0  0  0  0           0  0  0
   -0.9621   -0.5034    0.0000 C   0  0  0  0  0  0           0  0  0
   -1.6414    0.6828    0.0000 C   0  0  0  0  0  0           0  0  0
   -0.2759   -0.8966    0.0000 C   0  0  0  0  0  0           0  0  0
    1.0966   -0.8966    0.0000 C   0  0  0  0  0  0           0  0  0
    1.7828    0.2897    0.0000 C   0  0  0  0  0  0           0  0  0
    1.0966    1.4828    0.0000 O   0  0  0  0  0  0           0  0  0
   -1.6483   -0.8931    0.0000 C   0  0  0  0  0  0           0  0  0
   -2.3276    0.2931    0.0000 C   0  0  0  0  0  0           0  0  0
    1.7828   -0.5034    0.0000 C   0  0  0  0  0  0           0  0  0
    2.4724    0.6862    0.0000 O   0  0  0  0  0  0           0  0  0
   -2.3310   -0.4966    0.0000 C   0  0  0  0  0  0           0  0  0
  1  2  1  0     0  0
  1  3  1  0     0  0
  1  4  2  0     0  0
  2  5  2  0     0  0
  2  6  1  0     0  0
  3  7  1  0     0  0
  3  8  2  0     0  0
  4  9  1  0     0  0
  4 10  1  0     0  0
  5 11  1  0     0  0
  6 12  2  0     0  0
  8 13  1  0     0  0
  9 14  1  0     0  0
 11 15  2  0     0  0
  5  7  1  0     0  0
  9 13  2  0     0  0
 12 15  1  0     0  0
M  END
