# Supplementary material for: Genome-scale reconstruction and in silico analysis of the Ralstonia eutropha H16 for polyhydroxyalkanoate synthesis, lithoautotrophic growth, and 2-methyl citric acid production
Source: BMC Syst Biol. 2011 Jun 28;5:101. doi: 10.1186/1752-0509-5-101 (PMC3154180; doi:10.1186/1752-0509-5-101)
Supplement: Additional file 7 — mol files for each metabolite to estimate the charges of metabolites for pH 6, 7, and 8 using MarvinBeans software [file 1752-0509-5-101-S7.ZIP › Additional file 7/34dhpac.mol]

3,4-Dihydroxyphenylacetaldehyde 
 
 
 12 12  0  0  0  0  0  0  0  0999 V2000
   19.4409  -14.7946    0.0000 C   0  0  0  0  0  0  0  0  0  0  0  0
   18.7427  -13.5776    0.0000 C   0  0  0  0  0  0  0  0  0  0  0  0
   18.7362  -16.0184    0.0000 C   0  0  0  0  0  0  0  0  0  0  0  0
   20.8311  -14.7946    0.0000 C   0  0  0  0  0  0  0  0  0  0  0  0
   17.3268  -13.5904    0.0000 C   0  0  0  0  0  0  0  0  0  0  0  0
   17.3462  -16.0247    0.0000 C   0  0  0  0  0  0  0  0  0  0  0  0
   21.5294  -15.9991    0.0000 C   0  0  0  0  0  0  0  0  0  0  0  0
   16.6285  -14.8074    0.0000 C   0  0  0  0  0  0  0  0  0  0  0  0
   16.6285  -12.3859    0.0000 O   0  0  0  0  0  0  0  0  0  0  0  0
   20.8311  -17.2098    0.0000 O   0  0  0  0  0  0  0  0  0  0  0  0
   15.2385  -14.8203    0.0000 O   0  0  0  0  0  0  0  0  0  0  0  0
   22.9596  -15.9968    0.0000 H   0  0  0  0  0  0  0  0  0  0  0  0
  1  2  2  0     0  0
  1  3  1  0     0  0
  1  4  1  0     0  0
  2  5  1  0     0  0
  3  6  2  0     0  0
  4  7  1  0     0  0
  5  8  2  0     0  0
  5  9  1  0     0  0
  7 10  2  0     0  0
  8 11  1  0     0  0
  6  8  1  0     0  0
  7 12  1  0     0  0
M  END
