# Supplementary material for: Genome-scale reconstruction and in silico analysis of the Ralstonia eutropha H16 for polyhydroxyalkanoate synthesis, lithoautotrophic growth, and 2-methyl citric acid production
Source: BMC Syst Biol. 2011 Jun 28;5:101. doi: 10.1186/1752-0509-5-101 (PMC3154180; doi:10.1186/1752-0509-5-101)
Supplement: Additional file 7 — mol files for each metabolite to estimate the charges of metabolites for pH 6, 7, and 8 using MarvinBeans software [file 1752-0509-5-101-S7.ZIP › Additional file 7/3a2op.mol]

3-Amino-2-oxopropyl phosphate


 10  9  0     0  0            999 V2000
    3.1583  -13.1416    0.0000 N   0  0  0  0  0  0           0  0  0
    3.8770  -12.7291    0.0000 C   0  0  0  0  0  0           0  0  0
    3.8770  -11.9000    0.0000 C   0  0  0  0  0  0           0  0  0
    4.5914  -11.4833    0.0000 C   0  0  0  0  0  0           0  0  0
    3.1583  -11.4833    0.0000 O   0  0  0  0  0  0           0  0  0
    5.3101  -11.9000    0.0000 O   0  0  0  0  0  0           0  0  0
    6.1375  -11.8958    0.0000 P   0  0  3  0  0  0           0  0  0
    6.9667  -11.8958    0.0000 O   0  0  0  0  0  0           0  0  0
    6.1333  -12.7250    0.0000 O   0  0  0  0  0  0           0  0  0
    6.1333  -11.0666    0.0000 O   0  0  0  0  0  0           0  0  0
  2  3  1  0     0  0
  4  6  1  0     0  0
  1  2  1  0     0  0
  6  7  1  0     0  0
  3  4  1  0     0  0
  7  8  1  0     0  0
  7  9  1  0     0  0
  3  5  2  0     0  0
  7 10  2  0     0  0
M  END
