# Supplementary material for: Genome-scale reconstruction and in silico analysis of the Ralstonia eutropha H16 for polyhydroxyalkanoate synthesis, lithoautotrophic growth, and 2-methyl citric acid production
Source: BMC Syst Biol. 2011 Jun 28;5:101. doi: 10.1186/1752-0509-5-101 (PMC3154180; doi:10.1186/1752-0509-5-101)
Supplement: Additional file 7 — mol files for each metabolite to estimate the charges of metabolites for pH 6, 7, and 8 using MarvinBeans software [file 1752-0509-5-101-S7.ZIP › Additional file 7/3aibt.mol]

3-Aminoisobutanoate 
 
 
  7  6  0  0  0  0  0  0  0  0999 V2000
   28.7700  -20.5800    0.0000 C   0  0  3  0  0  0  0  0  0  0  0  0
   27.5800  -19.8800    0.0000 C   0  0  0  0  0  0  0  0  0  0  0  0
   30.0300  -19.8800    0.0000 C   0  0  0  0  0  0  0  0  0  0  0  0
   28.7700  -21.9800    0.0000 C   0  0  0  0  0  0  0  0  0  0  0  0
   26.3900  -20.5800    0.0000 O   0  0  0  0  0  0  0  0  0  0  0  0
   27.5800  -18.4800    0.0000 O   0  0  0  0  0  0  0  0  0  0  0  0
   31.2200  -20.5800    0.0000 N   0  0  0  0  0  0  0  0  0  0  0  0
  1  2  1  0     0  0
  1  3  1  0     0  0
  1  4  1  0     0  0
  2  5  1  0     0  0
  2  6  2  0     0  0
  3  7  1  0     0  0
M  END
