# Supplementary material for: Genome-scale reconstruction and in silico analysis of the Ralstonia eutropha H16 for polyhydroxyalkanoate synthesis, lithoautotrophic growth, and 2-methyl citric acid production
Source: BMC Syst Biol. 2011 Jun 28;5:101. doi: 10.1186/1752-0509-5-101 (PMC3154180; doi:10.1186/1752-0509-5-101)
Supplement: Additional file 7 — mol files for each metabolite to estimate the charges of metabolites for pH 6, 7, and 8 using MarvinBeans software [file 1752-0509-5-101-S7.ZIP › Additional file 7/3btecoa.mol]

3-Butenoyl-CoA


 53 55  0     1  0            999 V2000
    0.7862    2.1931    0.0000 N   0  0  3  0  0  0           0  0  0
   -0.0966    1.5931    0.0000 C   0  0  1  0  0  0           0  0  0
    2.1172    2.1931    0.0000 C   0  0  0  0  0  0           0  0  0
    0.7862    2.9621    0.0000 C   0  0  0  0  0  0           0  0  0
   -0.3345    0.8793    0.0000 C   0  0  1  0  0  0           0  0  0
   -0.7345    2.0483    0.0000 O   0  0  0  0  0  0           0  0  0
    2.1172    2.9621    0.0000 C   0  0  0  0  0  0           0  0  0
    2.7793    1.8069    0.0000 N   0  0  0  0  0  0           0  0  0
    1.4517    3.3517    0.0000 N   0  0  0  0  0  0           0  0  0
   -1.1069    0.8793    0.0000 C   0  0  1  0  0  0           0  0  0
    0.1172    0.2586    0.0000 O   0  0  0  0  0  0           0  0  0
   -1.3552    1.6035    0.0000 C   0  0  1  0  0  0           0  0  0
    2.7793    3.3448    0.0000 C   0  0  0  0  0  0           0  0  0
    3.4448    2.1931    0.0000 C   0  0  0  0  0  0           0  0  0
   -1.5586    0.2552    0.0000 O   0  0  0  0  0  0           0  0  0
   -2.0655    1.8310    0.0000 C   0  0  0  0  0  0           0  0  0
    3.4448    2.9621    0.0000 N   0  0  0  0  0  0           0  0  0
    2.7759    4.0966    0.0000 N   0  0  0  0  0  0           0  0  0
   -2.3103    0.3345    0.0000 P   0  0  3  0  0  0           0  0  0
   -3.1069    1.3345    0.0000 O   0  0  0  0  0  0           0  0  0
   -2.2517    1.0586    0.0000 O   0  0  0  0  0  0           0  0  0
   -3.0552    0.3172    0.0000 O   0  0  0  0  0  0           0  0  0
   -2.3138   -0.4310    0.0000 O   0  0  0  0  0  0           0  0  0
   -4.3207    1.3241    0.0000 P   0  0  3  0  0  0           0  0  0
   -4.3241   -0.3379    0.0000 O   0  0  0  0  0  0           0  0  0
   -4.3310    2.0655    0.0000 O   0  0  0  0  0  0           0  0  0
   -5.0862    1.3345    0.0000 O   0  0  0  0  0  0           0  0  0
   -4.3241   -1.8414    0.0000 P   0  0  3  0  0  0           0  0  0
   -3.5310   -1.8276    0.0000 O   0  0  0  0  0  0           0  0  0
   -4.3172   -2.5931    0.0000 O   0  0  0  0  0  0           0  0  0
   -5.0897   -1.8310    0.0000 O   0  0  0  0  0  0           0  0  0
   -2.8759   -1.4483    0.0000 C   0  0  0  0  0  0           0  0  0
   -2.2172   -1.8276    0.0000 C   0  0  3  0  0  0           0  0  0
   -1.5586   -1.4448    0.0000 C   0  0  3  0  0  0           0  0  0
   -2.2172   -2.5931    0.0000 C   0  0  0  0  0  0           0  0  0
   -2.2241   -0.9897    0.0000 C   0  0  0  0  0  0           0  0  0
   -0.8931   -1.8276    0.0000 C   0  0  0  0  0  0           0  0  0
   -1.5621   -0.6828    0.0000 O   0  0  0  0  0  0           0  0  0
   -0.2379   -1.4448    0.0000 N   0  0  0  0  0  0           0  0  0
   -0.8931   -2.5931    0.0000 O   0  0  0  0  0  0           0  0  0
    0.4241   -1.8276    0.0000 C   0  0  0  0  0  0           0  0  0
    1.0793   -1.4448    0.0000 C   0  0  0  0  0  0           0  0  0
    1.7414   -1.8276    0.0000 C   0  0  0  0  0  0           0  0  0
    2.4069   -1.4448    0.0000 N   0  0  0  0  0  0           0  0  0
    1.7414   -2.5931    0.0000 O   0  0  0  0  0  0           0  0  0
    3.0621   -1.8276    0.0000 C   0  0  0  0  0  0           0  0  0
    3.7172   -1.4448    0.0000 C   0  0  0  0  0  0           0  0  0
    4.3793   -1.8276    0.0000 S   0  0  0  0  0  0           0  0  0
    5.0379   -1.4448    0.0000 C   0  0  0  0  0  0           0  0  0
    5.7000   -1.8276    0.0000 C   0  0  0  0  0  0           0  0  0
    5.0379   -0.6828    0.0000 O   0  0  0  0  0  0           0  0  0
    6.3517   -1.4448    0.0000 C   0  0  0  0  0  0           0  0  0
    7.0138   -1.8276    0.0000 C   0  0  0  0  0  0           0  0  0
  2  1  1  1     0  0
  1  3  1  0     0  0
  1  4  1  0     0  0
  2  5  1  0     0  0
  2  6  1  0     0  0
  3  7  2  0     0  0
  3  8  1  0     0  0
  4  9  2  0     0  0
  5 10  1  0     0  0
  5 11  1  6     0  0
  6 12  1  0     0  0
  7 13  1  0     0  0
  8 14  2  0     0  0
 10 15  1  6     0  0
 12 16  1  1     0  0
 13 17  2  0     0  0
 13 18  1  0     0  0
 15 19  1  0     0  0
 16 20  1  0     0  0
 19 21  1  0     0  0
 19 22  1  0     0  0
 19 23  2  0     0  0
 20 24  1  0     0  0
 24 25  1  0     0  0
 24 26  1  0     0  0
 24 27  2  0     0  0
 25 28  1  0     0  0
 28 29  1  0     0  0
 28 30  1  0     0  0
 28 31  2  0     0  0
 29 32  1  0     0  0
 32 33  1  0     0  0
 33 34  1  0     0  0
 33 35  1  0     0  0
 33 36  1  0     0  0
 34 37  1  0     0  0
 34 38  1  0     0  0
 37 39  1  0     0  0
 37 40  2  0     0  0
 39 41  1  0     0  0
 41 42  1  0     0  0
 42 43  1  0     0  0
 43 44  1  0     0  0
 43 45  2  0     0  0
 44 46  1  0     0  0
 46 47  1  0     0  0
 47 48  1  0     0  0
 48 49  1  0     0  0
 49 50  1  0     0  0
 49 51  2  0     0  0
 50 52  1  0     0  0
 52 53  2  0     0  0
  7  9  1  0     0  0
 10 12  1  0     0  0
 14 17  1  0     0  0
M  END
