# Supplementary material for: Genome-scale reconstruction and in silico analysis of the Ralstonia eutropha H16 for polyhydroxyalkanoate synthesis, lithoautotrophic growth, and 2-methyl citric acid production
Source: BMC Syst Biol. 2011 Jun 28;5:101. doi: 10.1186/1752-0509-5-101 (PMC3154180; doi:10.1186/1752-0509-5-101)
Supplement: Additional file 7 — mol files for each metabolite to estimate the charges of metabolites for pH 6, 7, and 8 using MarvinBeans software [file 1752-0509-5-101-S7.ZIP › Additional file 7/3c2hmp.mol]

3-Carboxy-2-hydroxy-4-methylpentanoate 
 
 
 12 11  0  0  1  0  0  0  0  0999 V2000
   17.3692  -17.2433    0.0000 C   0  0  3  0  0  0  0  0  0  0  0  0
   18.5692  -16.5539    0.0000 C   0  0  3  0  0  0  0  0  0  0  0  0
   16.1692  -16.5539    0.0000 C   0  0  3  0  0  0  0  0  0  0  0  0
   17.3692  -18.6347    0.0000 C   0  0  0  0  0  0  0  0  0  0  0  0
   19.7755  -17.2433    0.0000 C   0  0  0  0  0  0  0  0  0  0  0  0
   18.5692  -15.1623    0.0000 O   0  0  0  0  0  0  0  0  0  0  0  0
   14.9629  -17.2433    0.0000 C   0  0  0  0  0  0  0  0  0  0  0  0
   16.1692  -15.1623    0.0000 C   0  0  0  0  0  0  0  0  0  0  0  0
   16.1629  -19.3240    0.0000 O   0  0  0  0  0  0  0  0  0  0  0  0
   18.5755  -19.3240    0.0000 O   0  0  0  0  0  0  0  0  0  0  0  0
   19.8074  -18.7559    0.0000 O   0  0  0  0  0  0  0  0  0  0  0  0
   20.9756  -16.5474    0.0000 O   0  0  0  0  0  0  0  0  0  0  0  0
  1  2  1  0     0  0
  1  3  1  0     0  0
  1  4  1  1     0  0
  2  5  1  0     0  0
  2  6  1  1     0  0
  3  7  1  0     0  0
  3  8  1  0     0  0
  4  9  1  0     0  0
  4 10  2  0     0  0
  5 11  1  0     0  0
  5 12  2  0     0  0
M  END
