# Supplementary material for: Genome-scale reconstruction and in silico analysis of the Ralstonia eutropha H16 for polyhydroxyalkanoate synthesis, lithoautotrophic growth, and 2-methyl citric acid production
Source: BMC Syst Biol. 2011 Jun 28;5:101. doi: 10.1186/1752-0509-5-101 (PMC3154180; doi:10.1186/1752-0509-5-101)
Supplement: Additional file 7 — mol files for each metabolite to estimate the charges of metabolites for pH 6, 7, and 8 using MarvinBeans software [file 1752-0509-5-101-S7.ZIP › Additional file 7/3c3hmp.mol]

3-Carboxy-3-hydroxy-4-methylpentanoate 
 
 
 12 11  0  0  1  0  0  0  0  0999 V2000
   17.7976  -14.7764    0.0000 C   0  0  3  0  0  0  0  0  0  0  0  0
   18.9985  -14.0866    0.0000 C   0  0  3  0  0  0  0  0  0  0  0  0
   16.5969  -14.0866    0.0000 C   0  0  3  0  0  0  0  0  0  0  0  0
   17.7976  -16.1688    0.0000 C   0  0  0  0  0  0  0  0  0  0  0  0
   20.2056  -14.7764    0.0000 C   0  0  0  0  0  0  0  0  0  0  0  0
   15.3898  -14.7764    0.0000 C   0  0  0  0  0  0  0  0  0  0  0  0
   16.5969  -12.6941    0.0000 C   0  0  0  0  0  0  0  0  0  0  0  0
   16.6606  -16.8585    0.0000 O   0  0  0  0  0  0  0  0  0  0  0  0
   19.0048  -16.8585    0.0000 O   0  0  0  0  0  0  0  0  0  0  0  0
   20.2374  -16.2901    0.0000 O   0  0  0  0  0  0  0  0  0  0  0  0
   21.4064  -14.0801    0.0000 O   0  0  0  0  0  0  0  0  0  0  0  0
   18.8626  -15.4537    0.0000 O   0  0  0  0  0  0  0  0  0  0  0  0
  1  2  1  0     0  0
  1  3  1  0     0  0
  1  4  1  1     0  0
  2  5  1  0     0  0
  3  6  1  0     0  0
  3  7  1  0     0  0
  4  8  1  0     0  0
  4  9  2  0     0  0
  5 10  1  0     0  0
  5 11  2  0     0  0
  1 12  1  6     0  0
M  END
