# Supplementary material for: Genome-scale reconstruction and in silico analysis of the Ralstonia eutropha H16 for polyhydroxyalkanoate synthesis, lithoautotrophic growth, and 2-methyl citric acid production
Source: BMC Syst Biol. 2011 Jun 28;5:101. doi: 10.1186/1752-0509-5-101 (PMC3154180; doi:10.1186/1752-0509-5-101)
Supplement: Additional file 7 — mol files for each metabolite to estimate the charges of metabolites for pH 6, 7, and 8 using MarvinBeans software [file 1752-0509-5-101-S7.ZIP › Additional file 7/3chccm.mol]

3-Chloro-cis,cis-muconate


 11 10  0     0  0            999 V2000
    0.0586    0.3069    0.0000 C   0  0  0  0  0  0           0  0  0
    0.0586   -0.4448    0.0000 C   0  0  0  0  0  0           0  0  0
    0.7069    0.6828    0.0000 C   0  0  0  0  0  0           0  0  0
   -0.5897    0.6828    0.0000 Cl  0  0  0  0  0  0           0  0  0
   -0.5897   -0.8172    0.0000 C   0  0  0  0  0  0           0  0  0
    1.3586    0.3069    0.0000 C   0  0  0  0  0  0           0  0  0
   -1.2414   -0.4448    0.0000 C   0  0  0  0  0  0           0  0  0
    1.3552   -0.4414    0.0000 O   0  0  0  0  0  0           0  0  0
    2.0069    0.6828    0.0000 O   0  0  0  0  0  0           0  0  0
   -1.2379    0.3069    0.0000 O   0  0  0  0  0  0           0  0  0
   -1.8897   -0.8207    0.0000 O   0  0  0  0  0  0           0  0  0
  1  2  1  0     0  0
  1  3  2  0     0  0
  1  4  1  0     0  0
  2  5  2  0     0  0
  3  6  1  0     0  0
  5  7  1  0     0  0
  6  8  1  0     0  0
  6  9  2  0     0  0
  7 10  1  0     0  0
  7 11  2  0     0  0
M  END
