# Supplementary material for: Genome-scale reconstruction and in silico analysis of the Ralstonia eutropha H16 for polyhydroxyalkanoate synthesis, lithoautotrophic growth, and 2-methyl citric acid production
Source: BMC Syst Biol. 2011 Jun 28;5:101. doi: 10.1186/1752-0509-5-101 (PMC3154180; doi:10.1186/1752-0509-5-101)
Supplement: Additional file 7 — mol files for each metabolite to estimate the charges of metabolites for pH 6, 7, and 8 using MarvinBeans software [file 1752-0509-5-101-S7.ZIP › Additional file 7/3cresol.mol]

3-Cresol 
 
 
  8  8  0  0  0  0  0  0  0  0999 V2000
   22.7551  -16.1289    0.0000 C   0  0  0  0  0  0  0  0  0  0  0  0
   22.7551  -17.5366    0.0000 C   0  0  0  0  0  0  0  0  0  0  0  0
   21.5329  -15.4313    0.0000 C   0  0  0  0  0  0  0  0  0  0  0  0
   21.5329  -18.2470    0.0000 C   0  0  0  0  0  0  0  0  0  0  0  0
   23.9581  -18.2277    0.0000 C   0  0  0  0  0  0  0  0  0  0  0  0
   20.3298  -16.1289    0.0000 C   0  0  0  0  0  0  0  0  0  0  0  0
   21.5264  -14.0429    0.0000 O   0  0  0  0  0  0  0  0  0  0  0  0
   20.3298  -17.5366    0.0000 C   0  0  0  0  0  0  0  0  0  0  0  0
  1  2  2  0     0  0
  1  3  1  0     0  0
  2  4  1  0     0  0
  2  5  1  0     0  0
  3  6  2  0     0  0
  3  7  1  0     0  0
  4  8  2  0     0  0
  6  8  1  0     0  0
M  END
