# Supplementary material for: Genome-scale reconstruction and in silico analysis of the Ralstonia eutropha H16 for polyhydroxyalkanoate synthesis, lithoautotrophic growth, and 2-methyl citric acid production
Source: BMC Syst Biol. 2011 Jun 28;5:101. doi: 10.1186/1752-0509-5-101 (PMC3154180; doi:10.1186/1752-0509-5-101)
Supplement: Additional file 7 — mol files for each metabolite to estimate the charges of metabolites for pH 6, 7, and 8 using MarvinBeans software [file 1752-0509-5-101-S7.ZIP › Additional file 7/3ddah7p.mol]

2-Dehydro-3-deoxy-D-arabino-heptonate 7-phosphate


 18 17  0     1  0            999 V2000
    6.3717   -8.8918    0.0000 C   0  0  2  0  0  0           0  0  0
    7.0866   -9.3052    0.0000 C   0  0  1  0  0  0           0  0  0
    5.6526   -9.3052    0.0000 C   0  0  1  0  0  0           0  0  0
    6.3717   -8.0643    0.0000 O   0  0  0  0  0  0           0  0  0
    7.8092   -8.8918    0.0000 C   0  0  0  0  0  0           0  0  0
    7.0866  -10.1326    0.0000 O   0  0  0  0  0  0           0  0  0
    4.9342   -8.8918    0.0000 C   0  0  0  0  0  0           0  0  0
    5.6526  -10.1326    0.0000 O   0  0  0  0  0  0           0  0  0
    8.5241   -9.3052    0.0000 O   0  0  0  0  0  0           0  0  0
    9.3557   -9.3017    0.0000 P   0  0  3  0  0  0           0  0  0
   10.1866   -9.3017    0.0000 O   0  0  0  0  0  0           0  0  0
    9.3557   -8.4708    0.0000 O   0  0  0  0  0  0           0  0  0
    9.3557  -10.1292    0.0000 O   0  0  0  0  0  0           0  0  0
    4.2167   -9.3042    0.0000 C   0  0  0  0  0  0           0  0  0
    3.5042   -8.8917    0.0000 C   0  0  0  0  0  0           0  0  0
    2.7875   -9.3042    0.0000 O   0  0  0  0  0  0           0  0  0
    4.2125  -10.1292    0.0000 O   0  0  0  0  0  0           0  0  0
    3.5000   -8.0625    0.0000 O   0  0  0  0  0  0           0  0  0
  2  6  1  1     0  0
  3  7  1  0     0  0
  3  8  1  6     0  0
  5  9  1  0     0  0
  9 10  1  0     0  0
 10 11  1  0     0  0
 10 12  1  0     0  0
 10 13  2  0     0  0
  7 14  1  0     0  0
  1  2  1  0     0  0
 14 15  1  0     0  0
  1  3  1  0     0  0
 15 16  1  0     0  0
  1  4  1  6     0  0
 14 17  2  0     0  0
  2  5  1  0     0  0
 15 18  2  0     0  0
M  END
