# Supplementary material for: Genome-scale reconstruction and in silico analysis of the Ralstonia eutropha H16 for polyhydroxyalkanoate synthesis, lithoautotrophic growth, and 2-methyl citric acid production
Source: BMC Syst Biol. 2011 Jun 28;5:101. doi: 10.1186/1752-0509-5-101 (PMC3154180; doi:10.1186/1752-0509-5-101)
Supplement: Additional file 7 — mol files for each metabolite to estimate the charges of metabolites for pH 6, 7, and 8 using MarvinBeans software [file 1752-0509-5-101-S7.ZIP › Additional file 7/3fchdc.mol]

3-Fluorocyclohexadiene-cis,cis-1,2-diol-1-carboxylate 
 
 
 12 12  0  0  1  0  0  0  0  0999 V2000
   25.5152  -19.2456    0.0000 C   0  0  0  0  0  0  0  0  0  0  0  0
   26.7369  -19.9365    0.0000 C   0  0  0  0  0  0  0  0  0  0  0  0
   24.3060  -19.9365    0.0000 C   0  0  0  0  0  0  0  0  0  0  0  0
   25.5787  -17.8511    0.0000 C   0  0  0  0  0  0  0  0  0  0  0  0
   26.7369  -21.3437    0.0000 C   0  0  0  0  0  0  0  0  0  0  0  0
   24.3060  -21.3437    0.0000 C   0  0  0  0  0  0  0  0  0  0  0  0
   26.7875  -17.1602    0.0000 O   0  0  0  0  0  0  0  0  0  0  0  0
   24.3697  -17.1667    0.0000 O   0  0  0  0  0  0  0  0  0  0  0  0
   25.5152  -22.0601    0.0000 C   0  0  0  0  0  0  0  0  0  0  0  0
   27.9395  -22.0408    0.0000 F   0  0  0  0  0  0  0  0  0  0  0  0
   26.7276  -18.5456    0.0000 O   0  0  0  0  0  0  0  0  0  0  0  0
   28.1369  -19.9365    0.0000 O   0  0  0  0  0  0  0  0  0  0  0  0
  1  2  1  0     0  0
  1  3  1  0     0  0
  1  4  1  0     0  0
  2  5  1  0     0  0
  3  6  2  0     0  0
  4  7  1  0     0  0
  4  8  2  0     0  0
  5  9  2  0     0  0
  5 10  1  0     0  0
  6  9  1  0     0  0
  1 11  1  1     0  0
  2 12  1  1     0  0
M  END
