# Supplementary material for: Genome-scale reconstruction and in silico analysis of the Ralstonia eutropha H16 for polyhydroxyalkanoate synthesis, lithoautotrophic growth, and 2-methyl citric acid production
Source: BMC Syst Biol. 2011 Jun 28;5:101. doi: 10.1186/1752-0509-5-101 (PMC3154180; doi:10.1186/1752-0509-5-101)
Supplement: Additional file 7 — mol files for each metabolite to estimate the charges of metabolites for pH 6, 7, and 8 using MarvinBeans software [file 1752-0509-5-101-S7.ZIP › Additional file 7/3flcmuc.mol]

3-Fluoro-cis,cis-muconate 
 
 
 11 10  0  0  0  0  0  0  0  0999 V2000
   27.3020  -18.2004    0.0000 C   0  0  0  0  0  0  0  0  0  0  0  0
   28.5104  -18.8943    0.0000 C   0  0  0  0  0  0  0  0  0  0  0  0
   26.0879  -18.9002    0.0000 C   0  0  0  0  0  0  0  0  0  0  0  0
   28.5164  -20.2894    0.0000 O   0  0  0  0  0  0  0  0  0  0  0  0
   29.7248  -18.1887    0.0000 O   0  0  0  0  0  0  0  0  0  0  0  0
   26.0879  -20.2952    0.0000 C   0  0  0  0  0  0  0  0  0  0  0  0
   24.8736  -21.0020    0.0000 C   0  0  0  0  0  0  0  0  0  0  0  0
   23.6652  -20.3011    0.0000 C   0  0  0  0  0  0  0  0  0  0  0  0
   23.6593  -18.9002    0.0000 O   0  0  0  0  0  0  0  0  0  0  0  0
   22.4510  -21.0136    0.0000 O   0  0  0  0  0  0  0  0  0  0  0  0
   24.8923  -18.2092    0.0000 F   0  0  0  0  0  0  0  0  0  0  0  0
  1  2  1  0     0  0
  1  3  2  0     0  0
  2  4  1  0     0  0
  2  5  2  0     0  0
  3  6  1  0     0  0
  6  7  2  0     0  0
  7  8  1  0     0  0
  8  9  1  0     0  0
  8 10  2  0     0  0
  3 11  1  0     0  0
M  END
