# Supplementary material for: Genome-scale reconstruction and in silico analysis of the Ralstonia eutropha H16 for polyhydroxyalkanoate synthesis, lithoautotrophic growth, and 2-methyl citric acid production
Source: BMC Syst Biol. 2011 Jun 28;5:101. doi: 10.1186/1752-0509-5-101 (PMC3154180; doi:10.1186/1752-0509-5-101)
Supplement: Additional file 7 — mol files for each metabolite to estimate the charges of metabolites for pH 6, 7, and 8 using MarvinBeans software [file 1752-0509-5-101-S7.ZIP › Additional file 7/3flrbz.mol]

3-Fluorobenzoate 
 
 
 10 10  0  0  0  0  0  0  0  0999 V2000
   17.8170  -14.4171    0.0000 C   0  0  0  0  0  0  0  0  0  0  0  0
   19.0388  -15.1080    0.0000 C   0  0  0  0  0  0  0  0  0  0  0  0
   16.6077  -15.1080    0.0000 C   0  0  0  0  0  0  0  0  0  0  0  0
   17.8805  -13.0224    0.0000 C   0  0  0  0  0  0  0  0  0  0  0  0
   19.0388  -16.5154    0.0000 C   0  0  0  0  0  0  0  0  0  0  0  0
   16.6077  -16.5154    0.0000 C   0  0  0  0  0  0  0  0  0  0  0  0
   19.0895  -12.3315    0.0000 O   0  0  0  0  0  0  0  0  0  0  0  0
   16.6714  -12.3380    0.0000 O   0  0  0  0  0  0  0  0  0  0  0  0
   17.8170  -17.2319    0.0000 C   0  0  0  0  0  0  0  0  0  0  0  0
   20.2416  -17.2126    0.0000 F   0  0  0  0  0  0  0  0  0  0  0  0
  1  2  1  0     0  0
  1  3  2  0     0  0
  1  4  1  0     0  0
  2  5  2  0     0  0
  3  6  1  0     0  0
  4  7  1  0     0  0
  4  8  2  0     0  0
  5  9  1  0     0  0
  5 10  1  0     0  0
  6  9  2  0     0  0
M  END
