# Supplementary material for: Genome-scale reconstruction and in silico analysis of the Ralstonia eutropha H16 for polyhydroxyalkanoate synthesis, lithoautotrophic growth, and 2-methyl citric acid production
Source: BMC Syst Biol. 2011 Jun 28;5:101. doi: 10.1186/1752-0509-5-101 (PMC3154180; doi:10.1186/1752-0509-5-101)
Supplement: Additional file 7 — mol files for each metabolite to estimate the charges of metabolites for pH 6, 7, and 8 using MarvinBeans software [file 1752-0509-5-101-S7.ZIP › Additional file 7/3flrcatech.mol]

3-Fluorocatechol 
 
 
  9  9  0  0  0  0  0  0  0  0999 V2000
   26.3552  -22.3956    0.0000 C   0  0  0  0  0  0  0  0  0  0  0  0
   27.5769  -23.0865    0.0000 C   0  0  0  0  0  0  0  0  0  0  0  0
   25.1460  -23.0865    0.0000 C   0  0  0  0  0  0  0  0  0  0  0  0
   26.4187  -21.0011    0.0000 O   0  0  0  0  0  0  0  0  0  0  0  0
   27.5769  -24.4937    0.0000 C   0  0  0  0  0  0  0  0  0  0  0  0
   25.1460  -24.4937    0.0000 C   0  0  0  0  0  0  0  0  0  0  0  0
   26.3552  -25.2101    0.0000 C   0  0  0  0  0  0  0  0  0  0  0  0
   28.7795  -25.1908    0.0000 F   0  0  0  0  0  0  0  0  0  0  0  0
   28.7826  -22.3832    0.0000 O   0  0  0  0  0  0  0  0  0  0  0  0
  1  2  1  0     0  0
  1  3  2  0     0  0
  1  4  1  0     0  0
  2  5  2  0     0  0
  3  6  1  0     0  0
  5  7  1  0     0  0
  5  8  1  0     0  0
  6  7  2  0     0  0
  2  9  1  0     0  0
M  END
