# Supplementary material for: Genome-scale reconstruction and in silico analysis of the Ralstonia eutropha H16 for polyhydroxyalkanoate synthesis, lithoautotrophic growth, and 2-methyl citric acid production
Source: BMC Syst Biol. 2011 Jun 28;5:101. doi: 10.1186/1752-0509-5-101 (PMC3154180; doi:10.1186/1752-0509-5-101)
Supplement: Additional file 7 — mol files for each metabolite to estimate the charges of metabolites for pH 6, 7, and 8 using MarvinBeans software [file 1752-0509-5-101-S7.ZIP › Additional file 7/3h2napth.mol]

3-Hydroxy-2-naphthoate 
 
 
 14 15  0  0  0  0  0  0  0  0999 V2000
   21.5888  -19.4737    0.0000 C   0  0  0  0  0  0  0  0  0  0  0  0
   21.5888  -20.8719    0.0000 C   0  0  0  0  0  0  0  0  0  0  0  0
   22.8027  -21.5710    0.0000 C   0  0  0  0  0  0  0  0  0  0  0  0
   22.8027  -18.7746    0.0000 C   0  0  0  0  0  0  0  0  0  0  0  0
   24.0093  -19.4737    0.0000 C   0  0  0  0  0  0  0  0  0  0  0  0
   24.0035  -20.8719    0.0000 C   0  0  0  0  0  0  0  0  0  0  0  0
   25.2114  -21.5762    0.0000 C   0  0  0  0  0  0  0  0  0  0  0  0
   25.2234  -18.7798    0.0000 C   0  0  0  0  0  0  0  0  0  0  0  0
   26.4314  -19.4840    0.0000 C   0  0  0  0  0  0  0  0  0  0  0  0
   26.4884  -20.8787    0.0000 C   0  0  0  0  0  0  0  0  0  0  0  0
   27.6485  -18.7510    0.0000 O   0  0  0  0  0  0  0  0  0  0  0  0
   27.6765  -21.5514    0.0000 C   0  0  0  0  0  0  0  0  0  0  0  0
   28.8459  -20.8631    0.0000 O   0  0  0  0  0  0  0  0  0  0  0  0
   27.6185  -22.9595    0.0000 O   0  0  0  0  0  0  0  0  0  0  0  0
  9  8  2  0     0  0
  8  5  1  0     0  0
  5  4  2  0     0  0
  4  1  1  0     0  0
  1  2  2  0     0  0
  2  3  1  0     0  0
  3  6  2  0     0  0
  9 10  1  0     0  0
  5  6  1  0     0  0
  6  7  1  0     0  0
  7 10  2  0     0  0
  9 11  1  0     0  0
 10 12  1  0     0  0
 12 13  1  0     0  0
 12 14  2  0     0  0
M  END
