# Supplementary material for: Genome-scale reconstruction and in silico analysis of the Ralstonia eutropha H16 for polyhydroxyalkanoate synthesis, lithoautotrophic growth, and 2-methyl citric acid production
Source: BMC Syst Biol. 2011 Jun 28;5:101. doi: 10.1186/1752-0509-5-101 (PMC3154180; doi:10.1186/1752-0509-5-101)
Supplement: Additional file 7 — mol files for each metabolite to estimate the charges of metabolites for pH 6, 7, and 8 using MarvinBeans software [file 1752-0509-5-101-S7.ZIP › Additional file 7/3h3mgcoa.mol]

(S)-3-Hydroxy-3-methylglutaryl-CoA


 58 60  0     1  0            999 V2000
    0.2103    2.8517    0.0000 N   0  0  3  0  0  0           0  0  0
   -0.0931    1.5828    0.0000 C   0  0  2  0  0  0           0  0  0
   -1.0690    2.8517    0.0000 C   0  0  0  0  0  0           0  0  0
    0.2138    3.5931    0.0000 C   0  0  0  0  0  0           0  0  0
   -0.6966    2.0207    0.0000 O   0  0  0  0  0  0           0  0  0
   -0.3138    0.8931    0.0000 C   0  0  1  0  0  0           0  0  0
   -1.0690    3.5931    0.0000 C   0  0  0  0  0  0           0  0  0
   -1.7103    2.4793    0.0000 N   0  0  0  0  0  0           0  0  0
   -0.4276    3.9655    0.0000 N   0  0  0  0  0  0           0  0  0
   -1.2931    1.5931    0.0000 C   0  0  1  0  0  0           0  0  0
   -1.0586    0.8931    0.0000 C   0  0  1  0  0  0           0  0  0
    0.1172    0.3034    0.0000 O   0  0  0  0  0  0           0  0  0
   -1.7103    3.9586    0.0000 C   0  0  0  0  0  0           0  0  0
   -2.3448    2.8517    0.0000 C   0  0  0  0  0  0           0  0  0
   -1.9793    1.8069    0.0000 C   0  0  0  0  0  0           0  0  0
   -1.4345    0.3690    0.0000 O   0  0  0  0  0  0           0  0  0
   -2.3448    3.5931    0.0000 N   0  0  0  0  0  0           0  0  0
   -1.7103    4.6897    0.0000 N   0  0  0  0  0  0           0  0  0
   -2.9793    1.3345    0.0000 O   0  0  0  0  0  0           0  0  0
   -2.2138    0.3759    0.0000 P   0  0  3  0  0  0           0  0  0
   -4.1448    1.3207    0.0000 P   0  0  3  0  0  0           0  0  0
   -2.2310    1.1000    0.0000 O   0  0  0  0  0  0           0  0  0
   -2.9310    0.3552    0.0000 O   0  0  0  0  0  0           0  0  0
   -2.2207   -0.3621    0.0000 O   0  0  0  0  0  0           0  0  0
   -4.1483   -0.2276    0.0000 O   0  0  0  0  0  0           0  0  0
   -4.1586    2.0379    0.0000 O   0  0  0  0  0  0           0  0  0
   -4.8828    1.3345    0.0000 O   0  0  0  0  0  0           0  0  0
   -4.1414   -1.7207    0.0000 P   0  0  3  0  0  0           0  0  0
   -3.3793   -1.7035    0.0000 O   0  0  0  0  0  0           0  0  0
   -4.1552   -2.5862    0.0000 O   0  0  0  0  0  0           0  0  0
   -4.8793   -1.7069    0.0000 O   0  0  0  0  0  0           0  0  0
   -2.7483   -1.3414    0.0000 C   0  0  0  0  0  0           0  0  0
   -2.1138   -1.7069    0.0000 C   0  0  3  0  0  0           0  0  0
   -1.4828   -1.3414    0.0000 C   0  0  3  0  0  0           0  0  0
   -2.1034   -2.4414    0.0000 C   0  0  0  0  0  0           0  0  0
   -2.1448   -0.9172    0.0000 C   0  0  0  0  0  0           0  0  0
   -0.8483   -1.7069    0.0000 C   0  0  0  0  0  0           0  0  0
   -1.4828   -0.6069    0.0000 O   0  0  0  0  0  0           0  0  0
   -0.2138   -1.3414    0.0000 N   0  0  0  0  0  0           0  0  0
   -0.8483   -2.4379    0.0000 O   0  0  0  0  0  0           0  0  0
    0.4207   -1.7069    0.0000 C   0  0  0  0  0  0           0  0  0
    1.0552   -1.3414    0.0000 C   0  0  0  0  0  0           0  0  0
    1.6862   -1.7069    0.0000 C   0  0  0  0  0  0           0  0  0
    2.3207   -1.3414    0.0000 N   0  0  0  0  0  0           0  0  0
    1.6862   -2.4379    0.0000 O   0  0  0  0  0  0           0  0  0
    2.9552   -1.7069    0.0000 C   0  0  0  0  0  0           0  0  0
    3.5897   -1.3414    0.0000 C   0  0  0  0  0  0           0  0  0
    4.2241   -1.7069    0.0000 S   0  0  0  0  0  0           0  0  0
    4.8552   -1.3379    0.0000 C   0  0  0  0  0  0           0  0  0
    5.4897   -1.7069    0.0000 C   0  0  0  0  0  0           0  0  0
    4.8552   -0.6069    0.0000 O   0  0  0  0  0  0           0  0  0
    6.1241   -1.3379    0.0000 C   0  0  1  0  0  0           0  0  0
    6.7586   -1.7069    0.0000 C   0  0  0  0  0  0           0  0  0
    6.7276   -0.9793    0.0000 C   0  0  0  0  0  0           0  0  0
    6.1241   -0.6069    0.0000 O   0  0  0  0  0  0           0  0  0
    6.7586   -2.4379    0.0000 C   0  0  0  0  0  0           0  0  0
    6.1241   -2.8000    0.0000 O   0  0  0  0  0  0           0  0  0
    7.3931   -2.8000    0.0000 O   0  0  0  0  0  0           0  0  0
  2  1  1  1     0  0
  1  3  1  0     0  0
  1  4  1  0     0  0
  2  5  1  0     0  0
  2  6  1  0     0  0
  3  7  2  0     0  0
  3  8  1  0     0  0
  4  9  2  0     0  0
  5 10  1  0     0  0
  6 11  1  0     0  0
  6 12  1  6     0  0
  7 13  1  0     0  0
  8 14  2  0     0  0
 10 15  1  1     0  0
 11 16  1  6     0  0
 13 17  2  0     0  0
 13 18  1  0     0  0
 15 19  1  0     0  0
 16 20  1  0     0  0
 19 21  1  0     0  0
 20 22  1  0     0  0
 20 23  1  0     0  0
 20 24  2  0     0  0
 21 25  1  0     0  0
 21 26  1  0     0  0
 21 27  2  0     0  0
 25 28  1  0     0  0
 28 29  1  0     0  0
 28 30  1  0     0  0
 28 31  2  0     0  0
 29 32  1  0     0  0
 32 33  1  0     0  0
 33 34  1  0     0  0
 33 35  1  0     0  0
 33 36  1  0     0  0
 34 37  1  0     0  0
 34 38  1  0     0  0
 37 39  1  0     0  0
 37 40  2  0     0  0
 39 41  1  0     0  0
 41 42  1  0     0  0
 42 43  1  0     0  0
 43 44  1  0     0  0
 43 45  2  0     0  0
 44 46  1  0     0  0
 46 47  1  0     0  0
 47 48  1  0     0  0
 48 49  1  0     0  0
 49 50  1  0     0  0
 49 51  2  0     0  0
 50 52  1  0     0  0
 52 53  1  0     0  0
 52 54  1  0     0  0
 52 55  1  1     0  0
 53 56  1  0     0  0
 56 57  1  0     0  0
 56 58  2  0     0  0
  7  9  1  0     0  0
 10 11  1  0     0  0
 14 17  1  0     0  0
M  END
