# Supplementary material for: Genome-scale reconstruction and in silico analysis of the Ralstonia eutropha H16 for polyhydroxyalkanoate synthesis, lithoautotrophic growth, and 2-methyl citric acid production
Source: BMC Syst Biol. 2011 Jun 28;5:101. doi: 10.1186/1752-0509-5-101 (PMC3154180; doi:10.1186/1752-0509-5-101)
Supplement: Additional file 7 — mol files for each metabolite to estimate the charges of metabolites for pH 6, 7, and 8 using MarvinBeans software [file 1752-0509-5-101-S7.ZIP › Additional file 7/3h5m4ecoa.mol]

3-Hydroxy-5-methylhex-4-enoyl-CoA 
 
 
 57 59  0  0  1  0  0  0  0  0999 V2000
   24.3620  -19.5852    0.0000 N   0  0  3  0  0  0  0  0  0  0  0  0
   23.8226  -21.8303    0.0000 C   0  0  2  0  0  0  0  0  0  0  0  0
   22.0899  -19.5852    0.0000 C   0  0  0  0  0  0  0  0  0  0  0  0
   24.3620  -18.2637    0.0000 C   0  0  0  0  0  0  0  0  0  0  0  0
   22.7508  -21.0549    0.0000 O   0  0  0  0  0  0  0  0  0  0  0  0
   23.4315  -23.0573    0.0000 C   0  0  1  0  0  0  0  0  0  0  0  0
   22.0899  -18.2637    0.0000 C   0  0  0  0  0  0  0  0  0  0  0  0
   20.9573  -20.2392    0.0000 N   0  0  0  0  0  0  0  0  0  0  0  0
   23.2294  -17.6031    0.0000 N   0  0  0  0  0  0  0  0  0  0  0  0
   21.6923  -21.8168    0.0000 C   0  0  1  0  0  0  0  0  0  0  0  0
   22.1034  -23.0573    0.0000 C   0  0  1  0  0  0  0  0  0  0  0  0
   24.1935  -24.1023    0.0000 O   0  0  0  0  0  0  0  0  0  0  0  0
   20.9573  -17.6234    0.0000 C   0  0  0  0  0  0  0  0  0  0  0  0
   19.8316  -19.5852    0.0000 C   0  0  0  0  0  0  0  0  0  0  0  0
   20.4787  -21.4392    0.0000 C   0  0  0  0  0  0  0  0  0  0  0  0
   21.4428  -23.9876    0.0000 O   0  0  0  0  0  0  0  0  0  0  0  0
   19.8316  -18.2637    0.0000 N   0  0  0  0  0  0  0  0  0  0  0  0
   20.9507  -16.3289    0.0000 N   0  0  0  0  0  0  0  0  0  0  0  0
   18.7056  -22.3453    0.0000 O   0  0  0  0  0  0  0  0  0  0  0  0
   20.0607  -23.9809    0.0000 P   0  0  3  0  0  0  0  0  0  0  0  0
   16.6359  -22.2954    0.0000 P   0  0  3  0  0  0  0  0  0  0  0  0
   20.0986  -22.7470    0.0000 O   0  0  0  0  0  0  0  0  0  0  0  0
   18.7932  -24.0010    0.0000 O   0  0  0  0  0  0  0  0  0  0  0  0
   20.1172  -25.2821    0.0000 O   0  0  0  0  0  0  0  0  0  0  0  0
   16.6359  -25.0461    0.0000 O   0  0  0  0  0  0  0  0  0  0  0  0
   16.6425  -20.9874    0.0000 O   0  0  0  0  0  0  0  0  0  0  0  0
   15.3279  -22.3453    0.0000 O   0  0  0  0  0  0  0  0  0  0  0  0
   16.6425  -27.6888    0.0000 P   0  0  3  0  0  0  0  0  0  0  0  0
   17.9910  -27.7318    0.0000 O   0  0  0  0  0  0  0  0  0  0  0  0
   16.6856  -29.2259    0.0000 O   0  0  0  0  0  0  0  0  0  0  0  0
   15.3347  -27.7318    0.0000 O   0  0  0  0  0  0  0  0  0  0  0  0
   19.1101  -27.0147    0.0000 C   0  0  0  0  0  0  0  0  0  0  0  0
   20.2361  -27.6618    0.0000 C   0  0  3  0  0  0  0  0  0  0  0  0
   21.3552  -27.0147    0.0000 C   0  0  3  0  0  0  0  0  0  0  0  0
   20.2562  -28.8687    0.0000 C   0  0  0  0  0  0  0  0  0  0  0  0
   20.2157  -26.3202    0.0000 C   0  0  0  0  0  0  0  0  0  0  0  0
   22.4810  -27.6618    0.0000 C   0  0  0  0  0  0  0  0  0  0  0  0
   21.3552  -25.7136    0.0000 O   0  0  0  0  0  0  0  0  0  0  0  0
   23.6069  -27.0147    0.0000 N   0  0  0  0  0  0  0  0  0  0  0  0
   22.4810  -28.9563    0.0000 O   0  0  0  0  0  0  0  0  0  0  0  0
   24.7260  -27.6618    0.0000 C   0  0  0  0  0  0  0  0  0  0  0  0
   25.8520  -27.0147    0.0000 C   0  0  0  0  0  0  0  0  0  0  0  0
   26.9778  -27.6618    0.0000 C   0  0  0  0  0  0  0  0  0  0  0  0
   28.0969  -27.0147    0.0000 N   0  0  0  0  0  0  0  0  0  0  0  0
   26.9778  -28.9563    0.0000 O   0  0  0  0  0  0  0  0  0  0  0  0
   29.2228  -27.6618    0.0000 C   0  0  0  0  0  0  0  0  0  0  0  0
   30.3488  -27.0147    0.0000 C   0  0  0  0  0  0  0  0  0  0  0  0
   31.4679  -27.6618    0.0000 S   0  0  0  0  0  0  0  0  0  0  0  0
   32.6005  -27.0147    0.0000 C   0  0  0  0  0  0  0  0  0  0  0  0
   33.7130  -27.6618    0.0000 C   0  0  0  0  0  0  0  0  0  0  0  0
   32.6005  -25.7136    0.0000 O   0  0  0  0  0  0  0  0  0  0  0  0
   34.9524  -26.9500    0.0000 C   0  0  0  0  0  0  0  0  0  0  0  0
   36.1649  -27.6500    0.0000 C   0  0  0  0  0  0  0  0  0  0  0  0
   37.3773  -26.9500    0.0000 C   0  0  0  0  0  0  0  0  0  0  0  0
   38.5897  -27.6500    0.0000 C   0  0  0  0  0  0  0  0  0  0  0  0
   37.3773  -25.5500    0.0000 C   0  0  0  0  0  0  0  0  0  0  0  0
   34.9540  -25.5502    0.0000 O   0  0  0  0  0  0  0  0  0  0  0  0
  2  1  1  1     0  0
  1  3  1  0     0  0
  1  4  1  0     0  0
  2  5  1  0     0  0
  2  6  1  0     0  0
  3  7  2  0     0  0
  3  8  1  0     0  0
  4  9  2  0     0  0
  5 10  1  0     0  0
  6 11  1  0     0  0
  6 12  1  6     0  0
  7 13  1  0     0  0
  8 14  2  0     0  0
 10 15  1  1     0  0
 11 16  1  6     0  0
 13 17  2  0     0  0
 13 18  1  0     0  0
 15 19  1  0     0  0
 16 20  1  0     0  0
 19 21  1  0     0  0
 20 22  1  0     0  0
 20 23  1  0     0  0
 20 24  2  0     0  0
 21 25  1  0     0  0
 21 26  1  0     0  0
 21 27  2  0     0  0
 25 28  1  0     0  0
 28 29  1  0     0  0
 28 30  1  0     0  0
 28 31  2  0     0  0
 29 32  1  0     0  0
 32 33  1  0     0  0
 33 34  1  0     0  0
 33 35  1  0     0  0
 33 36  1  0     0  0
 34 37  1  0     0  0
 34 38  1  0     0  0
 37 39  1  0     0  0
 37 40  2  0     0  0
 39 41  1  0     0  0
 41 42  1  0     0  0
 42 43  1  0     0  0
 43 44  1  0     0  0
 43 45  2  0     0  0
 44 46  1  0     0  0
 46 47  1  0     0  0
 47 48  1  0     0  0
 48 49  1  0     0  0
 49 50  1  0     0  0
 49 51  2  0     0  0
  7  9  1  0     0  0
 10 11  1  0     0  0
 14 17  1  0     0  0
 50 52  1  0     0  0
 52 53  1  0     0  0
 53 54  2  0     0  0
 54 55  1  0     0  0
 54 56  1  0     0  0
 52 57  1  0     0  0
M  END
