# Supplementary material for: Genome-scale reconstruction and in silico analysis of the Ralstonia eutropha H16 for polyhydroxyalkanoate synthesis, lithoautotrophic growth, and 2-methyl citric acid production
Source: BMC Syst Biol. 2011 Jun 28;5:101. doi: 10.1186/1752-0509-5-101 (PMC3154180; doi:10.1186/1752-0509-5-101)
Supplement: Additional file 7 — mol files for each metabolite to estimate the charges of metabolites for pH 6, 7, and 8 using MarvinBeans software [file 1752-0509-5-101-S7.ZIP › Additional file 7/3h5ohcoa.mol]

3-Hydroxy-5-oxohexanoyl-CoA 
 
 
 57 59  0  0  1  0  0  0  0  0999 V2000
   13.0836  -14.5937    0.0000 N   0  0  3  0  0  0  0  0  0  0  0  0
   12.5562  -16.8083    0.0000 C   0  0  2  0  0  0  0  0  0  0  0  0
   10.8573  -14.5937    0.0000 C   0  0  0  0  0  0  0  0  0  0  0  0
   13.0894  -13.3108    0.0000 C   0  0  0  0  0  0  0  0  0  0  0  0
   11.5019  -16.0466    0.0000 O   0  0  0  0  0  0  0  0  0  0  0  0
   12.1697  -18.0092    0.0000 C   0  0  1  0  0  0  0  0  0  0  0  0
   10.8573  -13.3108    0.0000 C   0  0  0  0  0  0  0  0  0  0  0  0
    9.7384  -15.2498    0.0000 N   0  0  0  0  0  0  0  0  0  0  0  0
   11.9764  -12.6605    0.0000 N   0  0  0  0  0  0  0  0  0  0  0  0
   10.4648  -16.7906    0.0000 C   0  0  1  0  0  0  0  0  0  0  0  0
   10.8690  -18.0092    0.0000 C   0  0  1  0  0  0  0  0  0  0  0  0
   12.8495  -18.8944    0.0000 O   0  0  0  0  0  0  0  0  0  0  0  0
    9.7384  -12.6722    0.0000 C   0  0  0  0  0  0  0  0  0  0  0  0
    8.6369  -14.5937    0.0000 C   0  0  0  0  0  0  0  0  0  0  0  0
    9.2756  -16.4156    0.0000 C   0  0  0  0  0  0  0  0  0  0  0  0
   10.2188  -18.9231    0.0000 O   0  0  0  0  0  0  0  0  0  0  0  0
    8.6369  -13.3108    0.0000 N   0  0  0  0  0  0  0  0  0  0  0  0
    9.7384  -11.4651    0.0000 N   0  0  0  0  0  0  0  0  0  0  0  0
    7.5997  -17.3118    0.0000 O   0  0  0  0  0  0  0  0  0  0  0  0
    8.8654  -18.9114    0.0000 P   0  0  3  0  0  0  0  0  0  0  0  0
    5.4970  -17.2651    0.0000 P   0  0  3  0  0  0  0  0  0  0  0  0
    8.8892  -17.6287    0.0000 O   0  0  0  0  0  0  0  0  0  0  0  0
    7.6877  -18.8708    0.0000 O   0  0  0  0  0  0  0  0  0  0  0  0
    8.9237  -20.1944    0.0000 O   0  0  0  0  0  0  0  0  0  0  0  0
    5.4970  -20.0301    0.0000 O   0  0  0  0  0  0  0  0  0  0  0  0
    5.5087  -15.9063    0.0000 O   0  0  0  0  0  0  0  0  0  0  0  0
    4.2897  -17.3118    0.0000 O   0  0  0  0  0  0  0  0  0  0  0  0
    5.5027  -22.7012    0.0000 P   0  0  3  0  0  0  0  0  0  0  0  0
    6.8327  -22.6720    0.0000 O   0  0  0  0  0  0  0  0  0  0  0  0
    5.5552  -24.2068    0.0000 O   0  0  0  0  0  0  0  0  0  0  0  0
    4.2256  -22.6778    0.0000 O   0  0  0  0  0  0  0  0  0  0  0  0
    7.9281  -22.0391    0.0000 C   0  0  0  0  0  0  0  0  0  0  0  0
    9.0353  -22.6720    0.0000 C   0  0  3  0  0  0  0  0  0  0  0  0
   10.1368  -22.0391    0.0000 C   0  0  3  0  0  0  0  0  0  0  0  0
    9.0178  -23.8084    0.0000 C   0  0  0  0  0  0  0  0  0  0  0  0
    9.0061  -21.4296    0.0000 C   0  0  0  0  0  0  0  0  0  0  0  0
   11.2440  -22.6720    0.0000 C   0  0  0  0  0  0  0  0  0  0  0  0
   10.1368  -20.9720    0.0000 O   0  0  0  0  0  0  0  0  0  0  0  0
   12.3454  -22.0391    0.0000 N   0  0  0  0  0  0  0  0  0  0  0  0
   11.2440  -23.8791    0.0000 O   0  0  0  0  0  0  0  0  0  0  0  0
   13.4468  -22.6720    0.0000 C   0  0  0  0  0  0  0  0  0  0  0  0
   14.5540  -22.0391    0.0000 C   0  0  0  0  0  0  0  0  0  0  0  0
   15.6554  -22.6720    0.0000 C   0  0  0  0  0  0  0  0  0  0  0  0
   16.7569  -22.0391    0.0000 N   0  0  0  0  0  0  0  0  0  0  0  0
   15.6554  -23.9491    0.0000 O   0  0  0  0  0  0  0  0  0  0  0  0
   17.8641  -22.6720    0.0000 C   0  0  0  0  0  0  0  0  0  0  0  0
   18.9655  -22.0334    0.0000 C   0  0  0  0  0  0  0  0  0  0  0  0
   20.0667  -22.6720    0.0000 S   0  0  0  0  0  0  0  0  0  0  0  0
   27.5100  -22.5400    0.0000 C   0  0  0  0  0  0  0  0  0  0  0  0
   26.2500  -21.8400    0.0000 C   0  0  0  0  0  0  0  0  0  0  0  0
   25.0600  -22.5400    0.0000 C   0  0  0  0  0  0  0  0  0  0  0  0
   23.8700  -21.8400    0.0000 C   0  0  0  0  0  0  0  0  0  0  0  0
   22.6100  -22.5400    0.0000 C   0  0  0  0  0  0  0  0  0  0  0  0
   21.4200  -21.8400    0.0000 C   0  0  0  0  0  0  0  0  0  0  0  0
   21.4200  -20.4400    0.0000 O   0  0  0  0  0  0  0  0  0  0  0  0
   23.8700  -20.4400    0.0000 O   0  0  0  0  0  0  0  0  0  0  0  0
   26.2500  -20.4400    0.0000 O   0  0  0  0  0  0  0  0  0  0  0  0
  2  1  1  1     0  0
  1  3  1  0     0  0
  1  4  1  0     0  0
  2  5  1  0     0  0
  2  6  1  0     0  0
  3  7  2  0     0  0
  3  8  1  0     0  0
  4  9  2  0     0  0
  5 10  1  0     0  0
  6 11  1  0     0  0
  6 12  1  6     0  0
  7 13  1  0     0  0
  8 14  2  0     0  0
 10 15  1  1     0  0
 11 16  1  6     0  0
 13 17  2  0     0  0
 13 18  1  0     0  0
 15 19  1  0     0  0
 16 20  1  0     0  0
 19 21  1  0     0  0
 20 22  1  0     0  0
 20 23  1  0     0  0
 20 24  2  0     0  0
 21 25  1  0     0  0
 21 26  1  0     0  0
 21 27  2  0     0  0
 25 28  1  0     0  0
 28 29  1  0     0  0
 28 30  1  0     0  0
 28 31  2  0     0  0
 29 32  1  0     0  0
 32 33  1  0     0  0
 33 34  1  0     0  0
 33 35  1  0     0  0
 33 36  1  0     0  0
 34 37  1  0     0  0
 34 38  1  0     0  0
 37 39  1  0     0  0
 37 40  2  0     0  0
 39 41  1  0     0  0
 41 42  1  0     0  0
 42 43  1  0     0  0
 43 44  1  0     0  0
 43 45  2  0     0  0
 44 46  1  0     0  0
 46 47  1  0     0  0
 47 48  1  0     0  0
  7  9  1  0     0  0
 10 11  1  0     0  0
 14 17  1  0     0  0
 49 50  1  0     0  0
 50 51  1  0     0  0
 51 52  1  0     0  0
 52 53  1  0     0  0
 53 54  1  0     0  0
 54 55  2  0     0  0
 52 56  1  0     0  0
 50 57  2  0     0  0
 48 54  1  0     0  0
M  END
