# Supplementary material for: Genome-scale reconstruction and in silico analysis of the Ralstonia eutropha H16 for polyhydroxyalkanoate synthesis, lithoautotrophic growth, and 2-methyl citric acid production
Source: BMC Syst Biol. 2011 Jun 28;5:101. doi: 10.1186/1752-0509-5-101 (PMC3154180; doi:10.1186/1752-0509-5-101)
Supplement: Additional file 7 — mol files for each metabolite to estimate the charges of metabolites for pH 6, 7, and 8 using MarvinBeans software [file 1752-0509-5-101-S7.ZIP › Additional file 7/3han.mol]

3-Hydroxyanthranilate


 11 11  0     0  0            999 V2000
   -0.2379    0.2759    0.0000 C   0  0  0  0  0  0           0  0  0
    0.4207   -0.1000    0.0000 C   0  0  0  0  0  0           0  0  0
   -0.2414    1.0276    0.0000 C   0  0  0  0  0  0           0  0  0
   -0.8897   -0.1000    0.0000 C   0  0  0  0  0  0           0  0  0
    0.4207   -0.8552    0.0000 C   0  0  0  0  0  0           0  0  0
    1.0690    0.2793    0.0000 N   0  0  0  0  0  0           0  0  0
    0.4103    1.4000    0.0000 O   0  0  0  0  0  0           0  0  0
   -0.8931    1.3966    0.0000 O   0  0  0  0  0  0           0  0  0
   -0.8897   -0.8552    0.0000 C   0  0  0  0  0  0           0  0  0
   -0.2379   -1.2414    0.0000 C   0  0  0  0  0  0           0  0  0
    1.0690   -1.2310    0.0000 O   0  0  0  0  0  0           0  0  0
  1  2  1  0     0  0
  1  3  1  0     0  0
  1  4  2  0     0  0
  2  5  2  0     0  0
  2  6  1  0     0  0
  3  7  1  0     0  0
  3  8  2  0     0  0
  4  9  1  0     0  0
  5 10  1  0     0  0
  5 11  1  0     0  0
  9 10  2  0     0  0
M  END
