# Supplementary material for: Genome-scale reconstruction and in silico analysis of the Ralstonia eutropha H16 for polyhydroxyalkanoate synthesis, lithoautotrophic growth, and 2-methyl citric acid production
Source: BMC Syst Biol. 2011 Jun 28;5:101. doi: 10.1186/1752-0509-5-101 (PMC3154180; doi:10.1186/1752-0509-5-101)
Supplement: Additional file 7 — mol files for each metabolite to estimate the charges of metabolites for pH 6, 7, and 8 using MarvinBeans software [file 1752-0509-5-101-S7.ZIP › Additional file 7/3hbcoa.mol]

(S)-3-Hydroxybutanoyl-CoA


 54 56  0     1  0            999 V2000
    0.6690    2.2069    0.0000 N   0  0  3  0  0  0           0  0  0
   -0.2172    1.6069    0.0000 C   0  0  2  0  0  0           0  0  0
    2.0035    2.2069    0.0000 C   0  0  0  0  0  0           0  0  0
    0.6690    2.9724    0.0000 C   0  0  0  0  0  0           0  0  0
   -0.8414    2.0621    0.0000 O   0  0  0  0  0  0           0  0  0
   -0.4414    0.8897    0.0000 C   0  0  1  0  0  0           0  0  0
    2.0035    2.9724    0.0000 C   0  0  0  0  0  0           0  0  0
    2.6655    1.8207    0.0000 N   0  0  0  0  0  0           0  0  0
    1.3310    3.3655    0.0000 N   0  0  0  0  0  0           0  0  0
   -1.4621    1.6172    0.0000 C   0  0  1  0  0  0           0  0  0
   -1.2207    0.8897    0.0000 C   0  0  1  0  0  0           0  0  0
    0.0069    0.2759    0.0000 O   0  0  0  0  0  0           0  0  0
    2.6655    3.3586    0.0000 C   0  0  0  0  0  0           0  0  0
    3.3310    2.2069    0.0000 C   0  0  0  0  0  0           0  0  0
   -2.1759    1.8448    0.0000 C   0  0  0  0  0  0           0  0  0
   -1.6690    0.2724    0.0000 O   0  0  0  0  0  0           0  0  0
    3.3310    2.9724    0.0000 N   0  0  0  0  0  0           0  0  0
    2.6655    4.1172    0.0000 N   0  0  0  0  0  0           0  0  0
   -3.2207    1.3448    0.0000 O   0  0  0  0  0  0           0  0  0
   -2.4172    0.2690    0.0000 P   0  0  3  0  0  0           0  0  0
   -4.4379    1.3310    0.0000 P   0  0  3  0  0  0           0  0  0
   -3.3172    0.2517    0.0000 O   0  0  0  0  0  0           0  0  0
   -2.4276   -0.4172    0.0000 O   0  0  0  0  0  0           0  0  0
   -2.4586    1.1621    0.0000 O   0  0  0  0  0  0           0  0  0
   -4.4414   -0.3241    0.0000 O   0  0  0  0  0  0           0  0  0
   -4.4483    2.0793    0.0000 O   0  0  0  0  0  0           0  0  0
   -5.2000    1.3448    0.0000 O   0  0  0  0  0  0           0  0  0
   -4.4379   -1.8035    0.0000 P   0  0  3  0  0  0           0  0  0
   -3.6448   -1.8138    0.0000 O   0  0  0  0  0  0           0  0  0
   -4.4345   -2.5793    0.0000 O   0  0  0  0  0  0           0  0  0
   -5.2069   -1.8172    0.0000 O   0  0  0  0  0  0           0  0  0
   -2.9897   -1.4345    0.0000 C   0  0  0  0  0  0           0  0  0
   -2.3276   -1.8138    0.0000 C   0  0  3  0  0  0           0  0  0
   -1.6690   -1.4345    0.0000 C   0  0  3  0  0  0           0  0  0
   -2.3276   -2.5793    0.0000 C   0  0  0  0  0  0           0  0  0
   -2.3379   -0.9759    0.0000 C   0  0  0  0  0  0           0  0  0
   -1.0103   -1.8138    0.0000 C   0  0  0  0  0  0           0  0  0
   -1.6690   -0.6690    0.0000 O   0  0  0  0  0  0           0  0  0
   -0.3517   -1.4310    0.0000 N   0  0  0  0  0  0           0  0  0
   -1.0103   -2.5793    0.0000 O   0  0  0  0  0  0           0  0  0
    0.3103   -1.8138    0.0000 C   0  0  0  0  0  0           0  0  0
    0.9655   -1.4310    0.0000 C   0  0  0  0  0  0           0  0  0
    1.6310   -1.8138    0.0000 C   0  0  0  0  0  0           0  0  0
    2.2862   -1.4310    0.0000 N   0  0  0  0  0  0           0  0  0
    1.6310   -2.5793    0.0000 O   0  0  0  0  0  0           0  0  0
    2.9448   -1.8138    0.0000 C   0  0  0  0  0  0           0  0  0
    3.6069   -1.4310    0.0000 C   0  0  0  0  0  0           0  0  0
    4.2655   -1.8138    0.0000 S   0  0  0  0  0  0           0  0  0
    4.9241   -1.4310    0.0000 C   0  0  0  0  0  0           0  0  0
    5.5862   -1.8138    0.0000 C   0  0  0  0  0  0           0  0  0
    4.9241   -0.6690    0.0000 O   0  0  0  0  0  0           0  0  0
    6.2414   -1.4310    0.0000 C   0  0  2  0  0  0           0  0  0
    6.9069   -1.8138    0.0000 C   0  0  0  0  0  0           0  0  0
    6.2414   -0.6690    0.0000 O   0  0  0  0  0  0           0  0  0
  2  1  1  1     0  0
  1  3  1  0     0  0
  1  4  1  0     0  0
  2  5  1  0     0  0
  2  6  1  0     0  0
  3  7  2  0     0  0
  3  8  1  0     0  0
  4  9  2  0     0  0
  5 10  1  0     0  0
  6 11  1  0     0  0
  6 12  1  6     0  0
  7 13  1  0     0  0
  8 14  2  0     0  0
 10 15  1  1     0  0
 11 16  1  6     0  0
 13 17  2  0     0  0
 13 18  1  0     0  0
 15 19  1  0     0  0
 16 20  1  0     0  0
 19 21  1  0     0  0
 20 22  1  0     0  0
 20 23  1  0     0  0
 20 24  2  0     0  0
 21 25  1  0     0  0
 21 26  1  0     0  0
 21 27  2  0     0  0
 25 28  1  0     0  0
 28 29  1  0     0  0
 28 30  1  0     0  0
 28 31  2  0     0  0
 29 32  1  0     0  0
 32 33  1  0     0  0
 33 34  1  0     0  0
 33 35  1  0     0  0
 33 36  1  0     0  0
 34 37  1  0     0  0
 34 38  1  0     0  0
 37 39  1  0     0  0
 37 40  2  0     0  0
 39 41  1  0     0  0
 41 42  1  0     0  0
 42 43  1  0     0  0
 43 44  1  0     0  0
 43 45  2  0     0  0
 44 46  1  0     0  0
 46 47  1  0     0  0
 47 48  1  0     0  0
 48 49  1  0     0  0
 49 50  1  0     0  0
 49 51  2  0     0  0
 50 52  1  0     0  0
 52 53  1  0     0  0
 52 54  1  1     0  0
  7  9  1  0     0  0
 10 11  1  0     0  0
 14 17  1  0     0  0
M  END
