# Supplementary material for: Genome-scale reconstruction and in silico analysis of the Ralstonia eutropha H16 for polyhydroxyalkanoate synthesis, lithoautotrophic growth, and 2-methyl citric acid production
Source: BMC Syst Biol. 2011 Jun 28;5:101. doi: 10.1186/1752-0509-5-101 (PMC3154180; doi:10.1186/1752-0509-5-101)
Supplement: Additional file 7 — mol files for each metabolite to estimate the charges of metabolites for pH 6, 7, and 8 using MarvinBeans software [file 1752-0509-5-101-S7.ZIP › Additional file 7/3hbenzot.mol]

3-Hydroxybenzoate


 10 10  0     0  0            999 V2000
    0.3552    0.0414    0.0000 C   0  0  0  0  0  0           0  0  0
   -0.3552    0.4552    0.0000 C   0  0  0  0  0  0           0  0  0
    0.3552   -0.7828    0.0000 C   0  0  0  0  0  0           0  0  0
    1.0724    0.4517    0.0000 C   0  0  0  0  0  0           0  0  0
   -1.0724    0.0414    0.0000 C   0  0  0  0  0  0           0  0  0
   -0.3552   -1.1966    0.0000 C   0  0  0  0  0  0           0  0  0
    1.7862    0.0414    0.0000 O   0  0  0  0  0  0           0  0  0
    1.0724    1.2793    0.0000 O   0  0  0  0  0  0           0  0  0
   -1.0724   -0.7828    0.0000 C   0  0  0  0  0  0           0  0  0
   -1.7862    0.4552    0.0000 O   0  0  0  0  0  0           0  0  0
  1  2  2  0     0  0
  1  3  1  0     0  0
  1  4  1  0     0  0
  2  5  1  0     0  0
  3  6  2  0     0  0
  4  7  1  0     0  0
  4  8  2  0     0  0
  5  9  2  0     0  0
  5 10  1  0     0  0
  6  9  1  0     0  0
M  END
