# Supplementary material for: Genome-scale reconstruction and in silico analysis of the Ralstonia eutropha H16 for polyhydroxyalkanoate synthesis, lithoautotrophic growth, and 2-methyl citric acid production
Source: BMC Syst Biol. 2011 Jun 28;5:101. doi: 10.1186/1752-0509-5-101 (PMC3154180; doi:10.1186/1752-0509-5-101)
Supplement: Additional file 7 — mol files for each metabolite to estimate the charges of metabolites for pH 6, 7, and 8 using MarvinBeans software [file 1752-0509-5-101-S7.ZIP › Additional file 7/3hbzald.mol]

3-Hydroxybenzaldehyde 
 
 
  9  9  0  0  0  0  0  0  0  0999 V2000
   17.7907  -14.4030    0.0000 C   0  0  0  0  0  0  0  0  0  0  0  0
   19.0121  -15.0937    0.0000 C   0  0  0  0  0  0  0  0  0  0  0  0
   16.5885  -15.0937    0.0000 C   0  0  0  0  0  0  0  0  0  0  0  0
   17.7907  -13.0090    0.0000 C   0  0  0  0  0  0  0  0  0  0  0  0
   19.0121  -16.5006    0.0000 C   0  0  0  0  0  0  0  0  0  0  0  0
   16.5885  -16.5006    0.0000 C   0  0  0  0  0  0  0  0  0  0  0  0
   18.9930  -12.3119    0.0000 O   0  0  0  0  0  0  0  0  0  0  0  0
   17.7907  -17.2104    0.0000 C   0  0  0  0  0  0  0  0  0  0  0  0
   20.2271  -17.2041    0.0000 O   0  0  0  0  0  0  0  0  0  0  0  0
  1  2  1  0     0  0
  1  3  2  0     0  0
  1  4  1  0     0  0
  2  5  2  0     0  0
  3  6  1  0     0  0
  4  7  2  0     0  0
  5  8  1  0     0  0
  5  9  1  0     0  0
  6  8  2  0     0  0
M  END
