# Supplementary material for: Genome-scale reconstruction and in silico analysis of the Ralstonia eutropha H16 for polyhydroxyalkanoate synthesis, lithoautotrophic growth, and 2-methyl citric acid production
Source: BMC Syst Biol. 2011 Jun 28;5:101. doi: 10.1186/1752-0509-5-101 (PMC3154180; doi:10.1186/1752-0509-5-101)
Supplement: Additional file 7 — mol files for each metabolite to estimate the charges of metabolites for pH 6, 7, and 8 using MarvinBeans software [file 1752-0509-5-101-S7.ZIP › Additional file 7/3hcinnm.mol]

trans-3-Hydroxycinnamate


 12 12  0     0  0            999 V2000
   -1.0178   -2.7796    0.0000 C   0  0  0  0  0  0           0  0  0
   -1.0212   -1.9564    0.0000 C   0  0  0  0  0  0           0  0  0
   -1.7362   -3.1930    0.0000 C   0  0  0  0  0  0           0  0  0
   -0.2960   -3.1930    0.0000 C   0  0  0  0  0  0           0  0  0
   -0.3064   -1.5395    0.0000 C   0  0  0  0  0  0           0  0  0
   -1.7362   -4.0307    0.0000 C   0  0  0  0  0  0           0  0  0
   -0.2960   -4.0307    0.0000 C   0  0  0  0  0  0           0  0  0
   -0.3064   -0.7163    0.0000 C   0  0  0  0  0  0           0  0  0
   -1.0178   -4.4510    0.0000 C   0  0  0  0  0  0           0  0  0
    0.4044   -0.3029    0.0000 O   0  0  0  0  0  0           0  0  0
   -1.0281   -0.3064    0.0000 O   0  0  0  0  0  0           0  0  0
    0.4286   -4.4458    0.0000 O   0  0  0  0  0  0           0  0  0
  1  2  1  0     0  0
  1  3  2  0     0  0
  1  4  1  0     0  0
  2  5  2  0     0  0
  3  6  1  0     0  0
  4  7  2  0     0  0
  5  8  1  0     0  0
  6  9  2  0     0  0
  8 10  1  0     0  0
  8 11  2  0     0  0
  7  9  1  0     0  0
  7 12  1  0     0  0
M  END
