# Supplementary material for: Genome-scale reconstruction and in silico analysis of the Ralstonia eutropha H16 for polyhydroxyalkanoate synthesis, lithoautotrophic growth, and 2-methyl citric acid production
Source: BMC Syst Biol. 2011 Jun 28;5:101. doi: 10.1186/1752-0509-5-101 (PMC3154180; doi:10.1186/1752-0509-5-101)
Supplement: Additional file 7 — mol files for each metabolite to estimate the charges of metabolites for pH 6, 7, and 8 using MarvinBeans software [file 1752-0509-5-101-S7.ZIP › Additional file 7/3hibcoa.mol]

(S)-3-Hydroxyisobutyryl-CoA 
 
 
 54 56  0  0  1  0  0  0  0  0999 V2000
   26.5845  -22.1577    0.0000 N   0  0  3  0  0  0  0  0  0  0  0  0
   26.0541  -24.3849    0.0000 C   0  0  2  0  0  0  0  0  0  0  0  0
   24.3456  -22.1577    0.0000 C   0  0  0  0  0  0  0  0  0  0  0  0
   26.5904  -20.8675    0.0000 C   0  0  0  0  0  0  0  0  0  0  0  0
   24.9939  -23.6188    0.0000 O   0  0  0  0  0  0  0  0  0  0  0  0
   25.6654  -25.5926    0.0000 C   0  0  1  0  0  0  0  0  0  0  0  0
   24.3456  -20.8675    0.0000 C   0  0  0  0  0  0  0  0  0  0  0  0
   23.2204  -22.8175    0.0000 N   0  0  0  0  0  0  0  0  0  0  0  0
   25.4711  -20.2135    0.0000 N   0  0  0  0  0  0  0  0  0  0  0  0
   23.9509  -24.3671    0.0000 C   0  0  1  0  0  0  0  0  0  0  0  0
   24.3574  -25.5926    0.0000 C   0  0  1  0  0  0  0  0  0  0  0  0
   26.3491  -26.4828    0.0000 O   0  0  0  0  0  0  0  0  0  0  0  0
   23.2204  -20.2253    0.0000 C   0  0  0  0  0  0  0  0  0  0  0  0
   22.1126  -22.1577    0.0000 C   0  0  0  0  0  0  0  0  0  0  0  0
   22.7549  -23.9899    0.0000 C   0  0  0  0  0  0  0  0  0  0  0  0
   23.7035  -26.5117    0.0000 O   0  0  0  0  0  0  0  0  0  0  0  0
   22.1126  -20.8675    0.0000 N   0  0  0  0  0  0  0  0  0  0  0  0
   23.2204  -19.0114    0.0000 N   0  0  0  0  0  0  0  0  0  0  0  0
   21.0695  -24.8912    0.0000 O   0  0  0  0  0  0  0  0  0  0  0  0
   22.3424  -26.4999    0.0000 P   0  0  3  0  0  0  0  0  0  0  0  0
   18.9549  -24.8443    0.0000 P   0  0  3  0  0  0  0  0  0  0  0  0
   22.2963  -25.2099    0.0000 O   0  0  0  0  0  0  0  0  0  0  0  0
   21.1580  -26.4591    0.0000 O   0  0  0  0  0  0  0  0  0  0  0  0
   22.3310  -27.7902    0.0000 O   0  0  0  0  0  0  0  0  0  0  0  0
   18.9549  -27.6249    0.0000 O   0  0  0  0  0  0  0  0  0  0  0  0
   18.9667  -23.4777    0.0000 O   0  0  0  0  0  0  0  0  0  0  0  0
   17.7408  -24.8912    0.0000 O   0  0  0  0  0  0  0  0  0  0  0  0
   18.9606  -30.3112    0.0000 P   0  0  3  0  0  0  0  0  0  0  0  0
   20.2982  -30.2818    0.0000 O   0  0  0  0  0  0  0  0  0  0  0  0
   18.9434  -31.8253    0.0000 O   0  0  0  0  0  0  0  0  0  0  0  0
   17.6763  -30.2876    0.0000 O   0  0  0  0  0  0  0  0  0  0  0  0
   21.3998  -29.6453    0.0000 C   0  0  0  0  0  0  0  0  0  0  0  0
   22.5133  -30.2818    0.0000 C   0  0  3  0  0  0  0  0  0  0  0  0
   23.6210  -29.6453    0.0000 C   0  0  3  0  0  0  0  0  0  0  0  0
   22.5657  -31.4246    0.0000 C   0  0  0  0  0  0  0  0  0  0  0  0
   22.5539  -29.0324    0.0000 C   0  0  0  0  0  0  0  0  0  0  0  0
   24.7345  -30.2818    0.0000 C   0  0  0  0  0  0  0  0  0  0  0  0
   23.6210  -28.5722    0.0000 O   0  0  0  0  0  0  0  0  0  0  0  0
   25.8421  -29.6453    0.0000 N   0  0  0  0  0  0  0  0  0  0  0  0
   24.7345  -31.4958    0.0000 O   0  0  0  0  0  0  0  0  0  0  0  0
   26.9498  -30.2818    0.0000 C   0  0  0  0  0  0  0  0  0  0  0  0
   28.0633  -29.6453    0.0000 C   0  0  0  0  0  0  0  0  0  0  0  0
   29.1709  -30.2818    0.0000 C   0  0  0  0  0  0  0  0  0  0  0  0
   30.2787  -29.6453    0.0000 N   0  0  0  0  0  0  0  0  0  0  0  0
   29.1709  -31.5661    0.0000 O   0  0  0  0  0  0  0  0  0  0  0  0
   31.3921  -30.2818    0.0000 C   0  0  0  0  0  0  0  0  0  0  0  0
   32.4998  -29.6396    0.0000 C   0  0  0  0  0  0  0  0  0  0  0  0
   33.6072  -30.2818    0.0000 S   0  0  0  0  0  0  0  0  0  0  0  0
   34.8124  -29.6100    0.0000 C   0  0  0  0  0  0  0  0  0  0  0  0
   36.0249  -30.3100    0.0000 C   0  0  0  0  0  0  0  0  0  0  0  0
   37.2373  -29.6100    0.0000 C   0  0  0  0  0  0  0  0  0  0  0  0
   34.8230  -28.2104    0.0000 O   0  0  0  0  0  0  0  0  0  0  0  0
   36.0249  -31.7098    0.0000 C   0  0  0  0  0  0  0  0  0  0  0  0
   37.2373  -28.2100    0.0000 O   0  0  0  0  0  0  0  0  0  0  0  0
  2  1  1  1     0  0
  1  3  1  0     0  0
  1  4  1  0     0  0
  2  5  1  0     0  0
  2  6  1  0     0  0
  3  7  2  0     0  0
  3  8  1  0     0  0
  4  9  2  0     0  0
  5 10  1  0     0  0
  6 11  1  0     0  0
  6 12  1  6     0  0
  7 13  1  0     0  0
  8 14  2  0     0  0
 10 15  1  1     0  0
 11 16  1  6     0  0
 13 17  2  0     0  0
 13 18  1  0     0  0
 15 19  1  0     0  0
 16 20  1  0     0  0
 19 21  1  0     0  0
 20 22  1  0     0  0
 20 23  1  0     0  0
 20 24  2  0     0  0
 21 25  1  0     0  0
 21 26  1  0     0  0
 21 27  2  0     0  0
 25 28  1  0     0  0
 28 29  1  0     0  0
 28 30  1  0     0  0
 28 31  2  0     0  0
 29 32  1  0     0  0
 32 33  1  0     0  0
 33 34  1  0     0  0
 33 35  1  0     0  0
 33 36  1  0     0  0
 34 37  1  0     0  0
 34 38  1  0     0  0
 37 39  1  0     0  0
 37 40  2  0     0  0
 39 41  1  0     0  0
 41 42  1  0     0  0
 42 43  1  0     0  0
 43 44  1  0     0  0
 43 45  2  0     0  0
 44 46  1  0     0  0
 46 47  1  0     0  0
 47 48  1  0     0  0
  7  9  1  0     0  0
 10 11  1  0     0  0
 14 17  1  0     0  0
 48 49  1  0     0  0
 49 50  1  0     0  0
 50 51  1  0     0  0
 49 52  2  0     0  0
 50 53  1  6     0  0
 51 54  1  0     0  0
M  END
