# Supplementary material for: Genome-scale reconstruction and in silico analysis of the Ralstonia eutropha H16 for polyhydroxyalkanoate synthesis, lithoautotrophic growth, and 2-methyl citric acid production
Source: BMC Syst Biol. 2011 Jun 28;5:101. doi: 10.1186/1752-0509-5-101 (PMC3154180; doi:10.1186/1752-0509-5-101)
Supplement: Additional file 7 — mol files for each metabolite to estimate the charges of metabolites for pH 6, 7, and 8 using MarvinBeans software [file 1752-0509-5-101-S7.ZIP › Additional file 7/3hivcoa.mol]

3-Hydroxyisovaleryl-CoA 
 
 
 55 57  0  0  1  0  0  0  0  0999 V2000
   24.1114  -20.4897    0.0000 N   0  0  3  0  0  0  0  0  0  0  0  0
   22.8802  -20.8188    0.0000 C   0  0  2  0  0  0  0  0  0  0  0  0
   25.1171  -21.2883    0.0000 C   0  0  0  0  0  0  0  0  0  0  0  0
   24.5807  -19.2953    0.0000 C   0  0  0  0  0  0  0  0  0  0  0  0
   21.8441  -20.0632    0.0000 O   0  0  0  0  0  0  0  0  0  0  0  0
   22.4963  -22.0135    0.0000 C   0  0  1  0  0  0  0  0  0  0  0  0
   26.2020  -20.5935    0.0000 C   0  0  0  0  0  0  0  0  0  0  0  0
   25.1901  -22.5681    0.0000 N   0  0  0  0  0  0  0  0  0  0  0  0
   25.8605  -19.3562    0.0000 N   0  0  0  0  0  0  0  0  0  0  0  0
   20.8019  -20.8006    0.0000 C   0  0  1  0  0  0  0  0  0  0  0  0
   21.1980  -22.0135    0.0000 C   0  0  1  0  0  0  0  0  0  0  0  0
   23.2580  -23.0436    0.0000 O   0  0  0  0  0  0  0  0  0  0  0  0
   27.3477  -21.1603    0.0000 C   0  0  0  0  0  0  0  0  0  0  0  0
   26.3421  -23.1532    0.0000 C   0  0  0  0  0  0  0  0  0  0  0  0
   19.6073  -20.4289    0.0000 C   0  0  0  0  0  0  0  0  0  0  0  0
   20.5580  -22.9278    0.0000 O   0  0  0  0  0  0  0  0  0  0  0  0
   27.4148  -22.4402    0.0000 N   0  0  0  0  0  0  0  0  0  0  0  0
   28.4509  -20.5203    0.0000 N   0  0  0  0  0  0  0  0  0  0  0  0
   17.8826  -21.2517    0.0000 O   0  0  0  0  0  0  0  0  0  0  0  0
   19.2112  -22.9156    0.0000 P   0  0  3  0  0  0  0  0  0  0  0  0
   15.7494  -22.1598    0.0000 P   0  0  3  0  0  0  0  0  0  0  0  0
   17.9618  -22.9460    0.0000 O   0  0  0  0  0  0  0  0  0  0  0  0
   19.1990  -24.1954    0.0000 O   0  0  0  0  0  0  0  0  0  0  0  0
   19.1714  -21.5320    0.0000 O   0  0  0  0  0  0  0  0  0  0  0  0
   15.7494  -24.7379    0.0000 O   0  0  0  0  0  0  0  0  0  0  0  0
   15.7310  -20.7764    0.0000 O   0  0  0  0  0  0  0  0  0  0  0  0
   14.4756  -22.1476    0.0000 O   0  0  0  0  0  0  0  0  0  0  0  0
   15.7494  -27.3647    0.0000 P   0  0  3  0  0  0  0  0  0  0  0  0
   17.1328  -27.3647    0.0000 O   0  0  0  0  0  0  0  0  0  0  0  0
   15.7432  -28.7483    0.0000 O   0  0  0  0  0  0  0  0  0  0  0  0
   14.4816  -27.3647    0.0000 O   0  0  0  0  0  0  0  0  0  0  0  0
   18.3213  -26.6639    0.0000 C   0  0  0  0  0  0  0  0  0  0  0  0
   19.5159  -27.3585    0.0000 C   0  0  3  0  0  0  0  0  0  0  0  0
   20.7166  -26.6577    0.0000 C   0  0  3  0  0  0  0  0  0  0  0  0
   19.5159  -28.7361    0.0000 C   0  0  0  0  0  0  0  0  0  0  0  0
   19.5097  -25.9751    0.0000 C   0  0  0  0  0  0  0  0  0  0  0  0
   21.8258  -27.2977    0.0000 C   0  0  0  0  0  0  0  0  0  0  0  0
   20.7044  -25.2741    0.0000 O   0  0  0  0  0  0  0  0  0  0  0  0
   23.0205  -26.6029    0.0000 N   0  0  0  0  0  0  0  0  0  0  0  0
   21.8197  -28.6812    0.0000 O   0  0  0  0  0  0  0  0  0  0  0  0
   24.2150  -27.2916    0.0000 C   0  0  0  0  0  0  0  0  0  0  0  0
   25.4034  -26.5968    0.0000 C   0  0  0  0  0  0  0  0  0  0  0  0
   26.5981  -27.2855    0.0000 C   0  0  0  0  0  0  0  0  0  0  0  0
   27.7987  -26.5846    0.0000 N   0  0  0  0  0  0  0  0  0  0  0  0
   26.5919  -28.6690    0.0000 O   0  0  0  0  0  0  0  0  0  0  0  0
   28.9934  -27.2794    0.0000 C   0  0  0  0  0  0  0  0  0  0  0  0
   30.1878  -26.5786    0.0000 C   0  0  0  0  0  0  0  0  0  0  0  0
   31.3825  -27.2734    0.0000 S   0  0  0  0  0  0  0  0  0  0  0  0
   32.5709  -26.5724    0.0000 C   0  0  0  0  0  0  0  0  0  0  0  0
   33.7656  -27.2672    0.0000 C   0  0  0  0  0  0  0  0  0  0  0  0
   32.5649  -25.1890    0.0000 O   0  0  0  0  0  0  0  0  0  0  0  0
   34.9601  -26.5664    0.0000 C   0  0  0  0  0  0  0  0  0  0  0  0
   36.1725  -27.2664    0.0000 C   0  0  0  0  0  0  0  0  0  0  0  0
   34.9546  -25.2002    0.0000 O   0  0  0  0  0  0  0  0  0  0  0  0
   36.1725  -25.8664    0.0000 C   0  0  0  0  0  0  0  0  0  0  0  0
  2  1  1  1     0  0
  1  3  1  0     0  0
  1  4  1  0     0  0
  2  5  1  0     0  0
  2  6  1  0     0  0
  3  7  2  0     0  0
  3  8  1  0     0  0
  4  9  2  0     0  0
  5 10  1  0     0  0
  6 11  1  0     0  0
  6 12  1  6     0  0
  7 13  1  0     0  0
  8 14  2  0     0  0
 10 15  1  1     0  0
 11 16  1  6     0  0
 13 17  2  0     0  0
 13 18  1  0     0  0
 15 19  1  0     0  0
 16 20  1  0     0  0
 19 21  1  0     0  0
 20 22  1  0     0  0
 20 23  1  0     0  0
 20 24  2  0     0  0
 21 25  1  0     0  0
 21 26  1  0     0  0
 21 27  2  0     0  0
 25 28  1  0     0  0
 28 29  1  0     0  0
 28 30  1  0     0  0
 28 31  2  0     0  0
 29 32  1  0     0  0
 32 33  1  0     0  0
 33 34  1  0     0  0
 33 35  1  0     0  0
 33 36  1  0     0  0
 34 37  1  0     0  0
 34 38  1  0     0  0
 37 39  1  0     0  0
 37 40  2  0     0  0
 39 41  1  0     0  0
 41 42  1  0     0  0
 42 43  1  0     0  0
 43 44  1  0     0  0
 43 45  2  0     0  0
 44 46  1  0     0  0
 46 47  1  0     0  0
 47 48  1  0     0  0
 48 49  1  0     0  0
 49 50  1  0     0  0
 49 51  2  0     0  0
 50 52  1  0     0  0
  7  9  1  0     0  0
 10 11  1  0     0  0
 14 17  1  0     0  0
 52 53  1  0     0  0
 52 54  1  0     0  0
 52 55  1  0     0  0
M  END
