# Supplementary material for: Genome-scale reconstruction and in silico analysis of the Ralstonia eutropha H16 for polyhydroxyalkanoate synthesis, lithoautotrophic growth, and 2-methyl citric acid production
Source: BMC Syst Biol. 2011 Jun 28;5:101. doi: 10.1186/1752-0509-5-101 (PMC3154180; doi:10.1186/1752-0509-5-101)
Supplement: Additional file 7 — mol files for each metabolite to estimate the charges of metabolites for pH 6, 7, and 8 using MarvinBeans software [file 1752-0509-5-101-S7.ZIP › Additional file 7/3hmrsACP.mol]

 C25H47N2O9PRS 
  Marvin  03080717312D          

 39 38  0  0  0  0            999 V2000
    8.5726    0.4425    0.0000 O   0  0  0  0  0  0  0  0  0  0  0  0
    9.0294    1.3775    0.0000 O   0  5  0  0  0  0  0  0  0  0  0  0
    9.5620   -0.1671    0.0000 O   0  0  0  0  0  0  0  0  0  0  0  0
    7.7318    0.4462    0.0000 C   0  0  0  0  0  0  0  0  0  0  0  0
    6.9352    0.2000    0.0000 C   0  0  3  0  0  0  0  0  0  0  0  0
    6.1452   -0.1155    0.0000 C   0  0  3  0  0  0  0  0  0  0  0  0
    7.4151   -0.4952    0.0000 C   0  0  0  0  0  0  0  0  0  0  0  0
    6.6727    0.9917    0.0000 C   0  0  0  0  0  0  0  0  0  0  0  0
    5.3813    0.1749    0.0000 C   0  0  0  0  0  0  0  0  0  0  0  0
    5.9663   -0.9289    0.0000 O   0  0  0  0  0  0  0  0  0  0  0  0
    4.7075   -0.2945    0.0000 N   0  0  0  0  0  0  0  0  0  0  0  0
    5.3173    1.0067    0.0000 O   0  0  0  0  0  0  0  0  0  0  0  0
    4.0274    0.1744    0.0000 C   0  0  0  0  0  0  0  0  0  0  0  0
    3.3721   -0.3165    0.0000 C   0  0  0  0  0  0  0  0  0  0  0  0
    2.7979    0.2697    0.0000 C   0  0  0  0  0  0  0  0  0  0  0  0
    2.2242   -0.3149    0.0000 N   0  0  0  0  0  0  0  0  0  0  0  0
    2.8388    1.0896    0.0000 O   0  0  0  0  0  0  0  0  0  0  0  0
    1.5629    0.1763    0.0000 C   0  0  0  0  0  0  0  0  0  0  0  0
    0.7963   -0.1339    0.0000 C   0  0  0  0  0  0  0  0  0  0  0  0
   -0.0228   -0.0987    0.0000 S   0  0  0  0  0  0  0  0  0  0  0  0
    9.3750    0.6305    0.0000 P   0  0  3  0  0  0  0  0  0  0  0  0
   10.1497    0.9210    0.0000 O   0  0  0  0  0  0  0  0  0  0  0  0
   10.8071    0.4228    0.0000 R#  0  0  0  0  0  0  0  0  0  0  0  0
   -1.2895    0.1555    0.0000 C   0  0  0  0  0  0  0  0  0  0  0  0
   -2.0015   -0.2555    0.0000 C   0  0  3  0  0  0  0  0  0  0  0  0
   -2.7713    0.0342    0.0000 C   0  0  0  0  0  0  0  0  0  0  0  0
   -2.1750   -1.0670    0.0000 O   0  0  0  0  0  0  0  0  0  0  0  0
   -3.4945   -0.3658    0.0000 C   0  0  0  0  0  0  0  0  0  0  0  0
   -4.0960    0.1990    0.0000 C   0  0  0  0  0  0  0  0  0  0  0  0
   -4.7985   -0.2274    0.0000 C   0  0  0  0  0  0  0  0  0  0  0  0
   -5.4880    0.2256    0.0000 C   0  0  0  0  0  0  0  0  0  0  0  0
   -6.1123   -0.3140    0.0000 C   0  0  0  0  0  0  0  0  0  0  0  0
   -6.9402   -0.2183    0.0000 C   0  0  0  0  0  0  0  0  0  0  0  0
   -7.7421   -0.4618    0.0000 C   0  0  0  0  0  0  0  0  0  0  0  0
   -8.2390    0.2158    0.0000 C   0  0  0  0  0  0  0  0  0  0  0  0
   -8.9735   -0.1715    0.0000 C   0  0  0  0  0  0  0  0  0  0  0  0
   -9.7569    0.1079    0.0000 C   0  0  0  0  0  0  0  0  0  0  0  0
   -0.7486   -0.4673    0.0000 C   0  0  0  0  0  0  0  0  0  0  0  0
   -0.4696   -1.2423    0.0000 O   0  0  0  0  0  0  0  0  0  0  0  0
  1 21  1  0  0  0  0
  1  4  1  0  0  0  0
  2 21  1  0  0  0  0
  3 21  2  0  0  0  0
  4  5  1  0  0  0  0
  5  6  1  0  0  0  0
  5  7  1  0  0  0  0
  5  8  1  0  0  0  0
  6  9  1  0  0  0  0
  6 10  1  0  0  0  0
  9 11  1  0  0  0  0
  9 12  2  0  0  0  0
 11 13  1  0  0  0  0
 13 14  1  0  0  0  0
 14 15  1  0  0  0  0
 15 16  1  0  0  0  0
 15 17  2  0  0  0  0
 16 18  1  0  0  0  0
 18 19  1  0  0  0  0
 19 20  1  0  0  0  0
 20 38  1  0  0  0  0
 21 22  1  0  0  0  0
 22 23  1  0  0  0  0
 24 38  1  0  0  0  0
 24 25  1  0  0  0  0
 25 26  1  0  0  0  0
 25 27  1  0  0  0  0
 26 28  1  0  0  0  0
 28 29  1  0  0  0  0
 29 30  1  0  0  0  0
 30 31  1  0  0  0  0
 31 32  1  0  0  0  0
 32 33  1  0  0  0  0
 33 34  1  0  0  0  0
 34 35  1  0  0  0  0
 35 36  1  0  0  0  0
 36 37  1  0  0  0  0
 38 39  2  0  0  0  0
M  CHG  1   2  -1
M  RGP  1  23   1
M  END
