# Supplementary material for: Genome-scale reconstruction and in silico analysis of the Ralstonia eutropha H16 for polyhydroxyalkanoate synthesis, lithoautotrophic growth, and 2-methyl citric acid production
Source: BMC Syst Biol. 2011 Jun 28;5:101. doi: 10.1186/1752-0509-5-101 (PMC3154180; doi:10.1186/1752-0509-5-101)
Supplement: Additional file 7 — mol files for each metabolite to estimate the charges of metabolites for pH 6, 7, and 8 using MarvinBeans software [file 1752-0509-5-101-S7.ZIP › Additional file 7/3hpcoa.mol]

3-Hydroxypropionyl-CoA 
 
 
 53 55  0  0  1  0  0  0  0  0999 V2000
   23.4415  -15.8636    0.0000 N   0  0  3  0  0  0  0  0  0  0  0  0
   22.9110  -18.0913    0.0000 C   0  0  2  0  0  0  0  0  0  0  0  0
   21.2020  -15.8636    0.0000 C   0  0  0  0  0  0  0  0  0  0  0  0
   23.4474  -14.5730    0.0000 C   0  0  0  0  0  0  0  0  0  0  0  0
   21.8505  -17.3250    0.0000 O   0  0  0  0  0  0  0  0  0  0  0  0
   22.5222  -19.2994    0.0000 C   0  0  1  0  0  0  0  0  0  0  0  0
   21.2020  -14.5730    0.0000 C   0  0  0  0  0  0  0  0  0  0  0  0
   20.0765  -16.5235    0.0000 N   0  0  0  0  0  0  0  0  0  0  0  0
   22.3278  -13.9188    0.0000 N   0  0  0  0  0  0  0  0  0  0  0  0
   20.8072  -18.0735    0.0000 C   0  0  1  0  0  0  0  0  0  0  0  0
   21.2138  -19.2994    0.0000 C   0  0  1  0  0  0  0  0  0  0  0  0
   23.2061  -20.1898    0.0000 O   0  0  0  0  0  0  0  0  0  0  0  0
   20.0765  -13.9306    0.0000 C   0  0  0  0  0  0  0  0  0  0  0  0
   18.9684  -15.8636    0.0000 C   0  0  0  0  0  0  0  0  0  0  0  0
   19.6109  -17.6962    0.0000 C   0  0  0  0  0  0  0  0  0  0  0  0
   20.5598  -20.2187    0.0000 O   0  0  0  0  0  0  0  0  0  0  0  0
   18.9684  -14.5730    0.0000 N   0  0  0  0  0  0  0  0  0  0  0  0
   20.0765  -12.7164    0.0000 N   0  0  0  0  0  0  0  0  0  0  0  0
   17.9251  -18.5978    0.0000 O   0  0  0  0  0  0  0  0  0  0  0  0
   19.1983  -20.2069    0.0000 P   0  0  3  0  0  0  0  0  0  0  0  0
   15.8099  -18.5509    0.0000 P   0  0  3  0  0  0  0  0  0  0  0  0
   19.1522  -18.9166    0.0000 O   0  0  0  0  0  0  0  0  0  0  0  0
   18.0136  -20.1661    0.0000 O   0  0  0  0  0  0  0  0  0  0  0  0
   19.1869  -21.4975    0.0000 O   0  0  0  0  0  0  0  0  0  0  0  0
   15.8099  -21.3322    0.0000 O   0  0  0  0  0  0  0  0  0  0  0  0
   15.8217  -17.1839    0.0000 O   0  0  0  0  0  0  0  0  0  0  0  0
   14.5955  -18.5978    0.0000 O   0  0  0  0  0  0  0  0  0  0  0  0
   15.8156  -24.0192    0.0000 P   0  0  3  0  0  0  0  0  0  0  0  0
   17.1536  -23.9898    0.0000 O   0  0  0  0  0  0  0  0  0  0  0  0
   15.7984  -25.5337    0.0000 O   0  0  0  0  0  0  0  0  0  0  0  0
   14.5310  -23.9956    0.0000 O   0  0  0  0  0  0  0  0  0  0  0  0
   18.2555  -23.3531    0.0000 C   0  0  0  0  0  0  0  0  0  0  0  0
   19.3692  -23.9898    0.0000 C   0  0  3  0  0  0  0  0  0  0  0  0
   20.4772  -23.3531    0.0000 C   0  0  3  0  0  0  0  0  0  0  0  0
   19.4217  -25.1329    0.0000 C   0  0  0  0  0  0  0  0  0  0  0  0
   19.4099  -22.7401    0.0000 C   0  0  0  0  0  0  0  0  0  0  0  0
   21.5910  -23.9898    0.0000 C   0  0  0  0  0  0  0  0  0  0  0  0
   20.4772  -22.2797    0.0000 O   0  0  0  0  0  0  0  0  0  0  0  0
   22.6989  -23.3531    0.0000 N   0  0  0  0  0  0  0  0  0  0  0  0
   21.5910  -25.2041    0.0000 O   0  0  0  0  0  0  0  0  0  0  0  0
   23.8069  -23.9898    0.0000 C   0  0  0  0  0  0  0  0  0  0  0  0
   24.9207  -23.3531    0.0000 C   0  0  0  0  0  0  0  0  0  0  0  0
   26.0286  -23.9898    0.0000 C   0  0  0  0  0  0  0  0  0  0  0  0
   27.1367  -23.3531    0.0000 N   0  0  0  0  0  0  0  0  0  0  0  0
   26.0286  -25.2744    0.0000 O   0  0  0  0  0  0  0  0  0  0  0  0
   28.2504  -23.9898    0.0000 C   0  0  0  0  0  0  0  0  0  0  0  0
   29.3584  -23.3474    0.0000 C   0  0  0  0  0  0  0  0  0  0  0  0
   30.4661  -23.9898    0.0000 S   0  0  0  0  0  0  0  0  0  0  0  0
   31.6716  -23.3178    0.0000 C   0  0  0  0  0  0  0  0  0  0  0  0
   32.8844  -24.0180    0.0000 C   0  0  0  0  0  0  0  0  0  0  0  0
   34.0971  -23.3178    0.0000 C   0  0  0  0  0  0  0  0  0  0  0  0
   31.6822  -21.9179    0.0000 O   0  0  0  0  0  0  0  0  0  0  0  0
   35.3009  -24.0127    0.0000 O   0  0  0  0  0  0  0  0  0  0  0  0
  2  1  1  1     0  0
  1  3  1  0     0  0
  1  4  1  0     0  0
  2  5  1  0     0  0
  2  6  1  0     0  0
  3  7  2  0     0  0
  3  8  1  0     0  0
  4  9  2  0     0  0
  5 10  1  0     0  0
  6 11  1  0     0  0
  6 12  1  6     0  0
  7 13  1  0     0  0
  8 14  2  0     0  0
 10 15  1  1     0  0
 11 16  1  6     0  0
 13 17  2  0     0  0
 13 18  1  0     0  0
 15 19  1  0     0  0
 16 20  1  0     0  0
 19 21  1  0     0  0
 20 22  1  0     0  0
 20 23  1  0     0  0
 20 24  2  0     0  0
 21 25  1  0     0  0
 21 26  1  0     0  0
 21 27  2  0     0  0
 25 28  1  0     0  0
 28 29  1  0     0  0
 28 30  1  0     0  0
 28 31  2  0     0  0
 29 32  1  0     0  0
 32 33  1  0     0  0
 33 34  1  0     0  0
 33 35  1  0     0  0
 33 36  1  0     0  0
 34 37  1  0     0  0
 34 38  1  0     0  0
 37 39  1  0     0  0
 37 40  2  0     0  0
 39 41  1  0     0  0
 41 42  1  0     0  0
 42 43  1  0     0  0
 43 44  1  0     0  0
 43 45  2  0     0  0
 44 46  1  0     0  0
 46 47  1  0     0  0
 47 48  1  0     0  0
  7  9  1  0     0  0
 10 11  1  0     0  0
 14 17  1  0     0  0
 48 49  1  0     0  0
 49 50  1  0     0  0
 50 51  1  0     0  0
 49 52  2  0     0  0
 51 53  1  0     0  0
M  END
