# Supplementary material for: Genome-scale reconstruction and in silico analysis of the Ralstonia eutropha H16 for polyhydroxyalkanoate synthesis, lithoautotrophic growth, and 2-methyl citric acid production
Source: BMC Syst Biol. 2011 Jun 28;5:101. doi: 10.1186/1752-0509-5-101 (PMC3154180; doi:10.1186/1752-0509-5-101)
Supplement: Additional file 7 — mol files for each metabolite to estimate the charges of metabolites for pH 6, 7, and 8 using MarvinBeans software [file 1752-0509-5-101-S7.ZIP › Additional file 7/3ig3p.mol]

C1-(3-Indolyl)-glycerol 3-phosphate 
 
 
 19 20  0  0  1  0  0  0  0  0999 V2000
   20.7198  -19.3455    0.0000 C   0  0  0  0  0  0  0  0  0  0  0  0
   23.0735  -19.3455    0.0000 C   0  0  0  0  0  0  0  0  0  0  0  0
   20.7198  -20.7045    0.0000 C   0  0  0  0  0  0  0  0  0  0  0  0
   19.5399  -18.6783    0.0000 C   0  0  0  0  0  0  0  0  0  0  0  0
   24.0249  -18.3303    0.0000 C   0  0  3  0  0  0  0  0  0  0  0  0
   23.0735  -20.7045    0.0000 C   0  0  0  0  0  0  0  0  0  0  0  0
   21.8936  -21.3903    0.0000 N   0  0  0  0  0  0  0  0  0  0  0  0
   19.5399  -21.3903    0.0000 C   0  0  0  0  0  0  0  0  0  0  0  0
   18.3787  -19.3455    0.0000 C   0  0  0  0  0  0  0  0  0  0  0  0
   25.3222  -18.7462    0.0000 C   0  0  3  0  0  0  0  0  0  0  0  0
   23.6727  -17.0968    0.0000 O   0  0  0  0  0  0  0  0  0  0  0  0
   18.3787  -20.7045    0.0000 C   0  0  0  0  0  0  0  0  0  0  0  0
   26.2674  -17.7949    0.0000 C   0  0  0  0  0  0  0  0  0  0  0  0
   25.6680  -20.0436    0.0000 O   0  0  0  0  0  0  0  0  0  0  0  0
   27.5709  -18.1409    0.0000 O   0  0  0  0  0  0  0  0  0  0  0  0
   28.9115  -18.1409    0.0000 P   0  0  3  0  0  0  0  0  0  0  0  0
   30.2518  -18.1409    0.0000 O   0  0  0  0  0  0  0  0  0  0  0  0
   28.9115  -16.7942    0.0000 O   0  0  0  0  0  0  0  0  0  0  0  0
   28.9115  -19.4815    0.0000 O   0  0  0  0  0  0  0  0  0  0  0  0
  1  2  1  0     0  0
  1  3  2  0     0  0
  1  4  1  0     0  0
  2  5  1  0     0  0
  2  6  2  0     0  0
  3  7  1  0     0  0
  3  8  1  0     0  0
  4  9  2  0     0  0
  5 10  1  0     0  0
  5 11  1  6     0  0
  8 12  2  0     0  0
 10 13  1  0     0  0
 10 14  1  1     0  0
 13 15  1  0     0  0
 15 16  1  0     0  0
 16 17  1  0     0  0
 16 18  1  0     0  0
 16 19  2  0     0  0
  6  7  1  0     0  0
  9 12  1  0     0  0
M  END
