# Supplementary material for: Genome-scale reconstruction and in silico analysis of the Ralstonia eutropha H16 for polyhydroxyalkanoate synthesis, lithoautotrophic growth, and 2-methyl citric acid production
Source: BMC Syst Biol. 2011 Jun 28;5:101. doi: 10.1186/1752-0509-5-101 (PMC3154180; doi:10.1186/1752-0509-5-101)
Supplement: Additional file 7 — mol files for each metabolite to estimate the charges of metabolites for pH 6, 7, and 8 using MarvinBeans software [file 1752-0509-5-101-S7.ZIP › Additional file 7/3m4hpa.mol]

3-Methoxy-4-hydroxyphenylacetaldehyde


 12 12  0     0  0            999 V2000
   -1.0345   -0.9310    0.0000 C   0  0  0  0  0  0           0  0  0
    0.3793   -0.9069    0.0000 C   0  0  0  0  0  0           0  0  0
   -1.7586    0.2862    0.0000 C   0  0  0  0  0  0           0  0  0
   -2.0414   -1.9276    0.0000 O   0  0  0  0  0  0           0  0  0
    1.0690    0.3276    0.0000 C   0  0  0  0  0  0           0  0  0
   -1.0690    1.5207    0.0000 C   0  0  0  0  0  0           0  0  0
   -3.1793    0.2897    0.0000 O   0  0  0  0  0  0           0  0  0
   -3.4103   -2.2897    0.0000 C   0  0  0  0  0  0           0  0  0
    0.3448    1.5448    0.0000 C   0  0  0  0  0  0           0  0  0
    2.2931    1.0448    0.0000 C   0  0  0  0  0  0           0  0  0
    3.5172    0.3345    0.0000 C   0  0  0  0  0  0           0  0  0
    4.8862    0.7034    0.0000 O   0  0  0  0  0  0           0  0  0
  1  2  2  0     0  0
  1  3  1  0     0  0
  1  4  1  0     0  0
  2  5  1  0     0  0
  3  6  2  0     0  0
  3  7  1  0     0  0
  4  8  1  0     0  0
  5  9  2  0     0  0
  5 10  1  0     0  0
 10 11  1  0     0  0
 11 12  2  0     0  0
  6  9  1  0     0  0
M  END
