# Supplementary material for: Genome-scale reconstruction and in silico analysis of the Ralstonia eutropha H16 for polyhydroxyalkanoate synthesis, lithoautotrophic growth, and 2-methyl citric acid production
Source: BMC Syst Biol. 2011 Jun 28;5:101. doi: 10.1186/1752-0509-5-101 (PMC3154180; doi:10.1186/1752-0509-5-101)
Supplement: Additional file 7 — mol files for each metabolite to estimate the charges of metabolites for pH 6, 7, and 8 using MarvinBeans software [file 1752-0509-5-101-S7.ZIP › Additional file 7/3m4hpg.mol]

3-Methoxy-4-hydroxyphenylglycolaldehyde


 13 13  0     0  0            999 V2000
    0.9034    0.1138    0.0000 C   0  0  0  0  0  0           0  0  0
    0.2138   -1.1241    0.0000 C   0  0  0  0  0  0           0  0  0
    2.1276    0.8276    0.0000 C   0  0  3  0  0  0           0  0  0
    0.1793    1.3276    0.0000 C   0  0  0  0  0  0           0  0  0
   -1.2000   -1.1448    0.0000 C   0  0  0  0  0  0           0  0  0
    3.3517    0.1207    0.0000 C   0  0  0  0  0  0           0  0  0
    2.1241    2.2448    0.0000 O   0  0  0  0  0  0           0  0  0
   -1.2345    1.3069    0.0000 C   0  0  0  0  0  0           0  0  0
   -1.9241    0.0690    0.0000 C   0  0  0  0  0  0           0  0  0
   -2.2069   -2.1414    0.0000 O   0  0  0  0  0  0           0  0  0
    4.5793    0.8276    0.0000 O   0  0  0  0  0  0           0  0  0
   -3.3414    0.0759    0.0000 O   0  0  0  0  0  0           0  0  0
   -3.5759   -2.5035    0.0000 C   0  0  0  0  0  0           0  0  0
  1  2  1  0     0  0
  1  3  1  0     0  0
  1  4  2  0     0  0
  2  5  2  0     0  0
  3  6  1  0     0  0
  3  7  1  0     0  0
  4  8  1  0     0  0
  5  9  1  0     0  0
  5 10  1  0     0  0
  6 11  2  0     0  0
  9 12  1  0     0  0
 10 13  1  0     0  0
  8  9  2  0     0  0
M  END
