# Supplementary material for: Genome-scale reconstruction and in silico analysis of the Ralstonia eutropha H16 for polyhydroxyalkanoate synthesis, lithoautotrophic growth, and 2-methyl citric acid production
Source: BMC Syst Biol. 2011 Jun 28;5:101. doi: 10.1186/1752-0509-5-101 (PMC3154180; doi:10.1186/1752-0509-5-101)
Supplement: Additional file 7 — mol files for each metabolite to estimate the charges of metabolites for pH 6, 7, and 8 using MarvinBeans software [file 1752-0509-5-101-S7.ZIP › Additional file 7/3mbcoa.mol]

3-Methylbutanoyl-CoA


 54 56  0     1  0            999 V2000
    0.5448    2.1759    0.0000 N   0  0  3  0  0  0           0  0  0
   -0.3241    1.5862    0.0000 C   0  0  2  0  0  0           0  0  0
    1.8586    2.1759    0.0000 C   0  0  0  0  0  0           0  0  0
    0.5448    2.9345    0.0000 C   0  0  0  0  0  0           0  0  0
   -0.9448    2.0345    0.0000 O   0  0  0  0  0  0           0  0  0
   -0.5517    0.8828    0.0000 C   0  0  1  0  0  0           0  0  0
    1.8586    2.9345    0.0000 C   0  0  0  0  0  0           0  0  0
    2.5069    1.7931    0.0000 N   0  0  0  0  0  0           0  0  0
    1.2034    3.3172    0.0000 N   0  0  0  0  0  0           0  0  0
   -1.5552    1.5966    0.0000 C   0  0  1  0  0  0           0  0  0
   -1.3172    0.8828    0.0000 C   0  0  1  0  0  0           0  0  0
   -0.1103    0.2759    0.0000 O   0  0  0  0  0  0           0  0  0
    2.5069    3.3103    0.0000 C   0  0  0  0  0  0           0  0  0
    3.1655    2.1759    0.0000 C   0  0  0  0  0  0           0  0  0
   -2.2586    1.8172    0.0000 C   0  0  0  0  0  0           0  0  0
   -1.7035    0.3621    0.0000 O   0  0  0  0  0  0           0  0  0
    3.1655    2.9345    0.0000 N   0  0  0  0  0  0           0  0  0
    2.5069    4.0586    0.0000 N   0  0  0  0  0  0           0  0  0
   -3.2828    1.3345    0.0000 O   0  0  0  0  0  0           0  0  0
   -2.5000    0.3483    0.0000 P   0  0  3  0  0  0           0  0  0
   -4.4793    1.3207    0.0000 P   0  0  3  0  0  0           0  0  0
   -2.4414    1.0621    0.0000 O   0  0  0  0  0  0           0  0  0
   -3.2345    0.3310    0.0000 O   0  0  0  0  0  0           0  0  0
   -2.5069   -0.4034    0.0000 O   0  0  0  0  0  0           0  0  0
   -4.4862   -0.3138    0.0000 O   0  0  0  0  0  0           0  0  0
   -4.4931    2.0517    0.0000 O   0  0  0  0  0  0           0  0  0
   -5.2345    1.3310    0.0000 O   0  0  0  0  0  0           0  0  0
   -4.4862   -1.7966    0.0000 P   0  0  3  0  0  0           0  0  0
   -3.7034   -1.7828    0.0000 O   0  0  0  0  0  0           0  0  0
   -4.4793   -2.5345    0.0000 O   0  0  0  0  0  0           0  0  0
   -5.2379   -1.7828    0.0000 O   0  0  0  0  0  0           0  0  0
   -3.0586   -1.4069    0.0000 C   0  0  0  0  0  0           0  0  0
   -2.4069   -1.7828    0.0000 C   0  0  3  0  0  0           0  0  0
   -1.4517   -1.4276    0.0000 C   0  0  3  0  0  0           0  0  0
   -2.4069   -2.5345    0.0000 C   0  0  0  0  0  0           0  0  0
   -2.3931   -0.9241    0.0000 C   0  0  0  0  0  0           0  0  0
   -0.8000   -1.8035    0.0000 C   0  0  0  0  0  0           0  0  0
   -1.4517   -0.6793    0.0000 O   0  0  0  0  0  0           0  0  0
   -0.1517   -1.4276    0.0000 N   0  0  0  0  0  0           0  0  0
   -0.8000   -2.5552    0.0000 O   0  0  0  0  0  0           0  0  0
    0.5000   -1.8035    0.0000 C   0  0  0  0  0  0           0  0  0
    1.1483   -1.4276    0.0000 C   0  0  0  0  0  0           0  0  0
    1.7966   -1.8035    0.0000 C   0  0  0  0  0  0           0  0  0
    2.4483   -1.4276    0.0000 N   0  0  0  0  0  0           0  0  0
    1.7966   -2.5552    0.0000 O   0  0  0  0  0  0           0  0  0
    3.0966   -1.8035    0.0000 C   0  0  0  0  0  0           0  0  0
    3.7448   -1.4276    0.0000 C   0  0  0  0  0  0           0  0  0
    4.3966   -1.8035    0.0000 S   0  0  0  0  0  0           0  0  0
    5.0448   -1.4276    0.0000 C   0  0  0  0  0  0           0  0  0
    5.6931   -1.8035    0.0000 C   0  0  0  0  0  0           0  0  0
    5.0448   -0.6793    0.0000 O   0  0  0  0  0  0           0  0  0
    6.3448   -1.4276    0.0000 C   0  0  3  0  0  0           0  0  0
    6.9931   -1.8035    0.0000 C   0  0  0  0  0  0           0  0  0
    6.3448   -0.6793    0.0000 C   0  0  0  0  0  0           0  0  0
  2  1  1  1     0  0
  1  3  1  0     0  0
  1  4  1  0     0  0
  2  5  1  0     0  0
  2  6  1  0     0  0
  3  7  2  0     0  0
  3  8  1  0     0  0
  4  9  2  0     0  0
  5 10  1  0     0  0
  6 11  1  0     0  0
  6 12  1  6     0  0
  7 13  1  0     0  0
  8 14  2  0     0  0
 10 15  1  1     0  0
 11 16  1  6     0  0
 13 17  2  0     0  0
 13 18  1  0     0  0
 15 19  1  0     0  0
 16 20  1  0     0  0
 19 21  1  0     0  0
 20 22  1  0     0  0
 20 23  1  0     0  0
 20 24  2  0     0  0
 21 25  1  0     0  0
 21 26  1  0     0  0
 21 27  2  0     0  0
 25 28  1  0     0  0
 28 29  1  0     0  0
 28 30  1  0     0  0
 28 31  2  0     0  0
 29 32  1  0     0  0
 32 33  1  0     0  0
 33 34  1  0     0  0
 33 35  1  0     0  0
 33 36  1  0     0  0
 34 37  1  0     0  0
 34 38  1  0     0  0
 37 39  1  0     0  0
 37 40  2  0     0  0
 39 41  1  0     0  0
 41 42  1  0     0  0
 42 43  1  0     0  0
 43 44  1  0     0  0
 43 45  2  0     0  0
 44 46  1  0     0  0
 46 47  1  0     0  0
 47 48  1  0     0  0
 48 49  1  0     0  0
 49 50  1  0     0  0
 49 51  2  0     0  0
 50 52  1  0     0  0
 52 53  1  0     0  0
 52 54  1  0     0  0
  7  9  1  0     0  0
 10 11  1  0     0  0
 14 17  1  0     0  0
M  END
