# Supplementary material for: Genome-scale reconstruction and in silico analysis of the Ralstonia eutropha H16 for polyhydroxyalkanoate synthesis, lithoautotrophic growth, and 2-methyl citric acid production
Source: BMC Syst Biol. 2011 Jun 28;5:101. doi: 10.1186/1752-0509-5-101 (PMC3154180; doi:10.1186/1752-0509-5-101)
Supplement: Additional file 7 — mol files for each metabolite to estimate the charges of metabolites for pH 6, 7, and 8 using MarvinBeans software [file 1752-0509-5-101-S7.ZIP › Additional file 7/3mccoa.mol]

3-Methylcrotonyl-CoA


 54 56  0     1  0            999 V2000
    0.4138    2.1897    0.0000 N   0  0  3  0  0  0           0  0  0
   -0.2828    2.0035    0.0000 C   0  0  2  0  0  0           0  0  0
    0.9828    1.7379    0.0000 C   0  0  0  0  0  0           0  0  0
    0.6793    2.8655    0.0000 C   0  0  0  0  0  0           0  0  0
   -0.8690    2.4310    0.0000 O   0  0  0  0  0  0           0  0  0
   -0.5000    1.3276    0.0000 C   0  0  1  0  0  0           0  0  0
    1.5966    2.1310    0.0000 C   0  0  0  0  0  0           0  0  0
    1.0241    1.0138    0.0000 N   0  0  0  0  0  0           0  0  0
    1.4034    2.8310    0.0000 N   0  0  0  0  0  0           0  0  0
   -1.4586    2.0138    0.0000 C   0  0  1  0  0  0           0  0  0
   -1.2345    1.3276    0.0000 C   0  0  1  0  0  0           0  0  0
   -0.0690    0.7448    0.0000 O   0  0  0  0  0  0           0  0  0
    2.2448    1.8103    0.0000 C   0  0  0  0  0  0           0  0  0
    1.6759    0.6828    0.0000 C   0  0  0  0  0  0           0  0  0
   -2.1345    2.2241    0.0000 C   0  0  0  0  0  0           0  0  0
   -1.5966    0.8103    0.0000 O   0  0  0  0  0  0           0  0  0
    2.2828    1.0862    0.0000 N   0  0  0  0  0  0           0  0  0
    2.8690    2.1724    0.0000 N   0  0  0  0  0  0           0  0  0
   -3.1103    1.7586    0.0000 O   0  0  0  0  0  0           0  0  0
   -2.3586    0.8172    0.0000 P   0  0  3  0  0  0           0  0  0
   -4.3172    1.2448    0.0000 P   0  0  3  0  0  0           0  0  0
   -3.0655    0.8000    0.0000 O   0  0  0  0  0  0           0  0  0
   -2.3655    0.0931    0.0000 O   0  0  0  0  0  0           0  0  0
   -2.4207    1.6000    0.0000 O   0  0  0  0  0  0           0  0  0
   -4.3172   -0.2138    0.0000 O   0  0  0  0  0  0           0  0  0
   -4.3276    1.9483    0.0000 O   0  0  0  0  0  0           0  0  0
   -5.0379    1.2517    0.0000 O   0  0  0  0  0  0           0  0  0
   -4.3172   -1.7000    0.0000 P   0  0  3  0  0  0           0  0  0
   -3.5345   -1.7000    0.0000 O   0  0  0  0  0  0           0  0  0
   -4.3207   -2.4828    0.0000 O   0  0  0  0  0  0           0  0  0
   -5.0345   -1.7000    0.0000 O   0  0  0  0  0  0           0  0  0
   -2.8621   -1.3035    0.0000 C   0  0  0  0  0  0           0  0  0
   -2.1862   -1.6965    0.0000 C   0  0  3  0  0  0           0  0  0
   -1.5069   -1.3000    0.0000 C   0  0  3  0  0  0           0  0  0
   -2.1862   -2.4759    0.0000 C   0  0  0  0  0  0           0  0  0
   -2.1897   -0.9138    0.0000 C   0  0  0  0  0  0           0  0  0
   -0.8793   -1.6621    0.0000 C   0  0  0  0  0  0           0  0  0
   -1.5138   -0.5172    0.0000 O   0  0  0  0  0  0           0  0  0
   -0.2034   -1.2690    0.0000 N   0  0  0  0  0  0           0  0  0
   -0.8828   -2.4448    0.0000 O   0  0  0  0  0  0           0  0  0
    0.4724   -1.6586    0.0000 C   0  0  0  0  0  0           0  0  0
    1.1448   -1.2655    0.0000 C   0  0  0  0  0  0           0  0  0
    1.8207   -1.6552    0.0000 C   0  0  0  0  0  0           0  0  0
    2.5000   -1.2586    0.0000 N   0  0  0  0  0  0           0  0  0
    1.8172   -2.4379    0.0000 O   0  0  0  0  0  0           0  0  0
    3.1759   -1.6517    0.0000 C   0  0  0  0  0  0           0  0  0
    3.8517   -1.2552    0.0000 C   0  0  0  0  0  0           0  0  0
    4.5276   -1.6483    0.0000 S   0  0  0  0  0  0           0  0  0
    5.2000   -1.2517    0.0000 C   0  0  0  0  0  0           0  0  0
    5.8759   -1.6448    0.0000 C   0  0  0  0  0  0           0  0  0
    5.1966   -0.4690    0.0000 O   0  0  0  0  0  0           0  0  0
    6.5517   -1.2483    0.0000 C   0  0  0  0  0  0           0  0  0
    7.2379   -1.6379    0.0000 C   0  0  0  0  0  0           0  0  0
    6.5448   -0.4586    0.0000 C   0  0  0  0  0  0           0  0  0
  2  1  1  1     0  0
  1  3  1  0     0  0
  1  4  1  0     0  0
  2  5  1  0     0  0
  2  6  1  0     0  0
  3  7  2  0     0  0
  3  8  1  0     0  0
  4  9  2  0     0  0
  5 10  1  0     0  0
  6 11  1  0     0  0
  6 12  1  6     0  0
  7 13  1  0     0  0
  8 14  2  0     0  0
 10 15  1  1     0  0
 11 16  1  6     0  0
 13 17  2  0     0  0
 13 18  1  0     0  0
 15 19  1  0     0  0
 16 20  1  0     0  0
 19 21  1  0     0  0
 20 22  1  0     0  0
 20 23  1  0     0  0
 20 24  2  0     0  0
 21 25  1  0     0  0
 21 26  1  0     0  0
 21 27  2  0     0  0
 25 28  1  0     0  0
 28 29  1  0     0  0
 28 30  1  0     0  0
 28 31  2  0     0  0
 29 32  1  0     0  0
 32 33  1  0     0  0
 33 34  1  0     0  0
 33 35  1  0     0  0
 33 36  1  0     0  0
 34 37  1  0     0  0
 34 38  1  0     0  0
 37 39  1  0     0  0
 37 40  2  0     0  0
 39 41  1  0     0  0
 41 42  1  0     0  0
 42 43  1  0     0  0
 43 44  1  0     0  0
 43 45  2  0     0  0
 44 46  1  0     0  0
 46 47  1  0     0  0
 47 48  1  0     0  0
 48 49  1  0     0  0
 49 50  1  0     0  0
 49 51  2  0     0  0
 50 52  2  0     0  0
 52 53  1  0     0  0
 52 54  1  0     0  0
  7  9  1  0     0  0
 10 11  1  0     0  0
 14 17  1  0     0  0
M  END
