# Supplementary material for: Genome-scale reconstruction and in silico analysis of the Ralstonia eutropha H16 for polyhydroxyalkanoate synthesis, lithoautotrophic growth, and 2-methyl citric acid production
Source: BMC Syst Biol. 2011 Jun 28;5:101. doi: 10.1186/1752-0509-5-101 (PMC3154180; doi:10.1186/1752-0509-5-101)
Supplement: Additional file 7 — mol files for each metabolite to estimate the charges of metabolites for pH 6, 7, and 8 using MarvinBeans software [file 1752-0509-5-101-S7.ZIP › Additional file 7/3mhdd.mol]

3-Methyl-cis,cis-hexadienedioate


 11 10  0     0  0            999 V2000
    0.0655   -0.3345    0.0000 C   0  0  0  0  0  0           0  0  0
    0.0655    0.4862    0.0000 C   0  0  0  0  0  0           0  0  0
    0.7759   -0.7448    0.0000 C   0  0  0  0  0  0           0  0  0
   -0.6483   -0.7483    0.0000 C   0  0  0  0  0  0           0  0  0
   -0.6483    0.8931    0.0000 C   0  0  0  0  0  0           0  0  0
    1.4897   -0.3310    0.0000 C   0  0  0  0  0  0           0  0  0
   -1.3586    0.4828    0.0000 C   0  0  0  0  0  0           0  0  0
    2.2034   -0.7379    0.0000 O   0  0  0  0  0  0           0  0  0
    1.4897    0.4931    0.0000 O   0  0  0  0  0  0           0  0  0
   -2.0724    0.8897    0.0000 O   0  0  0  0  0  0           0  0  0
   -1.3586   -0.3448    0.0000 O   0  0  0  0  0  0           0  0  0
  1  2  1  0     0  0
  1  3  2  0     0  0
  1  4  1  0     0  0
  2  5  2  0     0  0
  3  6  1  0     0  0
  5  7  1  0     0  0
  6  8  1  0     0  0
  6  9  2  0     0  0
  7 10  1  0     0  0
  7 11  2  0     0  0
M  END
