# Supplementary material for: Genome-scale reconstruction and in silico analysis of the Ralstonia eutropha H16 for polyhydroxyalkanoate synthesis, lithoautotrophic growth, and 2-methyl citric acid production
Source: BMC Syst Biol. 2011 Jun 28;5:101. doi: 10.1186/1752-0509-5-101 (PMC3154180; doi:10.1186/1752-0509-5-101)
Supplement: Additional file 7 — mol files for each metabolite to estimate the charges of metabolites for pH 6, 7, and 8 using MarvinBeans software [file 1752-0509-5-101-S7.ZIP › Additional file 7/3mlac.mol]

3-Mercaptolactate


  7  6  0     0  0            999 V2000
   -0.0897   -0.1586    0.0000 C   0  0  3  0  0  0           0  0  0
    0.5552    0.2138    0.0000 C   0  0  0  0  0  0           0  0  0
   -0.7414    0.2103    0.0000 C   0  0  0  0  0  0           0  0  0
   -0.0931   -0.9103    0.0000 O   0  0  0  0  0  0           0  0  0
    0.5517    0.9655    0.0000 O   0  0  0  0  0  0           0  0  0
    1.2069   -0.1552    0.0000 O   0  5  0  0  0  0           0  0  0
   -1.3862   -0.1655    0.0000 S   0  0  0  0  0  0           0  0  0
  1  2  1  0     0  0
  1  3  1  0     0  0
  1  4  1  0     0  0
  2  5  2  0     0  0
  2  6  1  0     0  0
  3  7  1  0     0  0
M  CHG  1   6  -1
M  END
