# Supplementary material for: Genome-scale reconstruction and in silico analysis of the Ralstonia eutropha H16 for polyhydroxyalkanoate synthesis, lithoautotrophic growth, and 2-methyl citric acid production
Source: BMC Syst Biol. 2011 Jun 28;5:101. doi: 10.1186/1752-0509-5-101 (PMC3154180; doi:10.1186/1752-0509-5-101)
Supplement: Additional file 7 — mol files for each metabolite to estimate the charges of metabolites for pH 6, 7, and 8 using MarvinBeans software [file 1752-0509-5-101-S7.ZIP › Additional file 7/3mop.mol]

(S)-3-Methyl-2-oxopentanoate 
 
 
  9  8  0  0  1  0  0  0  0  0999 V2000
   21.5504   -9.2952    0.0000 C   0  0  0  0  0  0  0  0  0  0  0  0
   20.3315   -8.5895    0.0000 C   0  0  1  0  0  0  0  0  0  0  0  0
   22.7628   -8.5895    0.0000 C   0  0  0  0  0  0  0  0  0  0  0  0
   21.5439  -10.6936    0.0000 O   0  0  0  0  0  0  0  0  0  0  0  0
   19.1126   -9.2952    0.0000 C   0  0  0  0  0  0  0  0  0  0  0  0
   20.3252   -7.1974    0.0000 C   0  0  0  0  0  0  0  0  0  0  0  0
   23.9688   -9.2952    0.0000 O   0  0  0  0  0  0  0  0  0  0  0  0
   22.7564   -7.1846    0.0000 O   0  0  0  0  0  0  0  0  0  0  0  0
   17.9068   -8.6087    0.0000 C   0  0  0  0  0  0  0  0  0  0  0  0
  1  2  1  0     0  0
  1  3  1  0     0  0
  1  4  2  0     0  0
  2  5  1  0     0  0
  2  6  1  6     0  0
  3  7  1  0     0  0
  3  8  2  0     0  0
  5  9  1  0     0  0
M  END
