# Supplementary material for: Genome-scale reconstruction and in silico analysis of the Ralstonia eutropha H16 for polyhydroxyalkanoate synthesis, lithoautotrophic growth, and 2-methyl citric acid production
Source: BMC Syst Biol. 2011 Jun 28;5:101. doi: 10.1186/1752-0509-5-101 (PMC3154180; doi:10.1186/1752-0509-5-101)
Supplement: Additional file 7 — mol files for each metabolite to estimate the charges of metabolites for pH 6, 7, and 8 using MarvinBeans software [file 1752-0509-5-101-S7.ZIP › Additional file 7/3o4mp.mol]

3-Oxo-4-methylpentanoic acid


  9  8  0     0  0            999 V2000
   -0.2897   -0.0828    0.0000 C   0  0  0  0  0  0           0  0  0
    0.3621    0.2931    0.0000 C   0  0  0  0  0  0           0  0  0
   -0.9379    0.2931    0.0000 C   0  0  3  0  0  0           0  0  0
   -0.2897   -0.8345    0.0000 O   0  0  0  0  0  0           0  0  0
    1.0103   -0.0828    0.0000 C   0  0  0  0  0  0           0  0  0
   -1.5862   -0.0828    0.0000 C   0  0  0  0  0  0           0  0  0
   -0.9379    1.0414    0.0000 C   0  0  0  0  0  0           0  0  0
    1.0069   -0.8345    0.0000 O   0  0  0  0  0  0           0  0  0
    1.6586    0.2931    0.0000 O   0  0  0  0  0  0           0  0  0
  1  2  1  0     0  0
  1  3  1  0     0  0
  1  4  2  0     0  0
  2  5  1  0     0  0
  3  6  1  0     0  0
  3  7  1  0     0  0
  5  8  1  0     0  0
  5  9  2  0     0  0
M  END
