# Supplementary material for: Genome-scale reconstruction and in silico analysis of the Ralstonia eutropha H16 for polyhydroxyalkanoate synthesis, lithoautotrophic growth, and 2-methyl citric acid production
Source: BMC Syst Biol. 2011 Jun 28;5:101. doi: 10.1186/1752-0509-5-101 (PMC3154180; doi:10.1186/1752-0509-5-101)
Supplement: Additional file 7 — mol files for each metabolite to estimate the charges of metabolites for pH 6, 7, and 8 using MarvinBeans software [file 1752-0509-5-101-S7.ZIP › Additional file 7/3op4hb.mol]

3-Octaprenyl-4-hydroxybenzoate


 50 50  0     0  0            999 V2000
   21.4579   -9.2250    0.0000 C   0  0  0  0  0  0           0  0  0
   22.1807   -8.8125    0.0000 C   0  0  0  0  0  0           0  0  0
   20.7351   -8.8125    0.0000 C   0  0  0  0  0  0           0  0  0
   22.9035   -9.2250    0.0000 C   0  0  0  0  0  0           0  0  0
   23.6263   -8.8125    0.0000 C   0  0  0  0  0  0           0  0  0
   22.9035  -10.0583    0.0000 C   0  0  0  0  0  0           0  0  0
   18.5750   -9.2250    0.0000 C   0  0  0  0  0  0           0  0  0
   19.2978   -8.8125    0.0000 C   0  0  0  0  0  0           0  0  0
   17.8522   -8.8125    0.0000 C   0  0  0  0  0  0           0  0  0
   20.0123   -9.2250    0.0000 C   0  0  0  0  0  0           0  0  0
   20.0123  -10.0583    0.0000 C   0  0  0  0  0  0           0  0  0
   12.7978   -9.2237    0.0000 C   0  0  0  0  0  0           0  0  0
   13.5206   -8.8112    0.0000 C   0  0  0  0  0  0           0  0  0
   14.2351   -9.2237    0.0000 C   0  0  0  0  0  0           0  0  0
   14.9579   -8.8112    0.0000 C   0  0  0  0  0  0           0  0  0
   14.2351  -10.0571    0.0000 C   0  0  0  0  0  0           0  0  0
   15.6807   -9.2237    0.0000 C   0  0  0  0  0  0           0  0  0
    9.9094   -9.2237    0.0000 C   0  0  0  0  0  0           0  0  0
   10.6322   -8.8112    0.0000 C   0  0  0  0  0  0           0  0  0
   11.3550   -9.2237    0.0000 C   0  0  0  0  0  0           0  0  0
   12.0778   -8.8112    0.0000 C   0  0  0  0  0  0           0  0  0
   11.3550  -10.0571    0.0000 C   0  0  0  0  0  0           0  0  0
    7.0265   -9.2237    0.0000 C   0  0  0  0  0  0           0  0  0
    7.7493   -8.8112    0.0000 C   0  0  0  0  0  0           0  0  0
    8.4680   -9.2237    0.0000 C   0  0  0  0  0  0           0  0  0
    9.1866   -8.8112    0.0000 C   0  0  0  0  0  0           0  0  0
    8.4680  -10.0571    0.0000 C   0  0  0  0  0  0           0  0  0
    4.1353   -9.2237    0.0000 C   0  0  0  0  0  0           0  0  0
    4.8581   -8.8112    0.0000 C   0  0  0  0  0  0           0  0  0
    5.5809   -9.2237    0.0000 C   0  0  0  0  0  0           0  0  0
    6.3037   -8.8112    0.0000 C   0  0  0  0  0  0           0  0  0
    5.5809  -10.0571    0.0000 C   0  0  0  0  0  0           0  0  0
    1.2520   -9.2237    0.0000 C   0  0  0  0  0  0           0  0  0
    1.9748   -8.8112    0.0000 C   0  0  0  0  0  0           0  0  0
    2.6934   -9.2237    0.0000 C   0  0  0  0  0  0           0  0  0
    3.4120   -8.8112    0.0000 C   0  0  0  0  0  0           0  0  0
    2.6934  -10.0571    0.0000 C   0  0  0  0  0  0           0  0  0
   16.4035   -8.8112    0.0000 C   0  0  0  0  0  0           0  0  0
   17.1263   -9.2237    0.0000 C   0  0  0  0  0  0           0  0  0
   17.1263  -10.0571    0.0000 C   0  0  0  0  0  0           0  0  0
    0.5250   -8.8125    0.0000 C   0  0  0  0  0  0           0  0  0
    0.5210   -7.9999    0.0000 C   0  0  0  0  0  0           0  0  0
   -0.1770   -9.2185    0.0000 C   0  0  0  0  0  0           0  0  0
   -0.1770   -7.5915    0.0000 C   0  0  0  0  0  0           0  0  0
   -0.8853   -8.8116    0.0000 C   0  0  0  0  0  0           0  0  0
   -0.1770  -10.0303    0.0000 O   0  0  0  0  0  0           0  0  0
   -0.8853   -7.9999    0.0000 C   0  0  0  0  0  0           0  0  0
   -0.1770   -6.7797    0.0000 C   0  0  0  0  0  0           0  0  0
    0.5279   -6.3763    0.0000 O   0  0  0  0  0  0           0  0  0
   -0.8819   -6.3728    0.0000 O   0  0  0  0  0  0           0  0  0
 13 14  2  0     0  0
 25 27  1  0     0  0
 26 18  1  0     0  0
  7  8  1  0     0  0
 14 15  1  0     0  0
 28 29  1  0     0  0
 29 30  2  0     0  0
 14 16  1  0     0  0
 30 31  1  0     0  0
  7  9  1  0     0  0
 30 32  1  0     0  0
 31 23  1  0     0  0
 15 17  1  0     0  0
  4  5  1  0     0  0
 33 34  1  0     0  0
  8 10  2  0     0  0
 34 35  2  0     0  0
 18 19  1  0     0  0
 35 36  1  0     0  0
 10  3  1  0     0  0
 35 37  1  0     0  0
 36 28  1  0     0  0
 19 20  2  0     0  0
 17 38  1  0     0  0
  1  3  1  0     0  0
 38 39  2  0     0  0
 39  9  1  0     0  0
 20 21  1  0     0  0
 39 40  1  0     0  0
 41 33  1  0     0  0
 10 11  1  0     0  0
 20 22  1  0     0  0
 21 12  1  0     0  0
  4  6  1  0     0  0
  1  2  1  0     0  0
 23 24  1  0     0  0
 12 13  1  0     0  0
 24 25  2  0     0  0
  2  4  2  0     0  0
 25 26  1  0     0  0
 41 42  1  0     0  0
 41 43  2  0     0  0
 42 44  2  0     0  0
 43 45  1  0     0  0
 43 46  1  0     0  0
 44 47  1  0     0  0
 44 48  1  0     0  0
 48 49  1  0     0  0
 48 50  2  0     0  0
 45 47  2  0     0  0
M  END
