# Supplementary material for: Genome-scale reconstruction and in silico analysis of the Ralstonia eutropha H16 for polyhydroxyalkanoate synthesis, lithoautotrophic growth, and 2-methyl citric acid production
Source: BMC Syst Biol. 2011 Jun 28;5:101. doi: 10.1186/1752-0509-5-101 (PMC3154180; doi:10.1186/1752-0509-5-101)
Supplement: Additional file 7 — mol files for each metabolite to estimate the charges of metabolites for pH 6, 7, and 8 using MarvinBeans software [file 1752-0509-5-101-S7.ZIP › Additional file 7/3oppcoa.mol]

3-Oxopropionyl-CoA


 53 55  0     0  0            999 V2000
    0.8345    3.2000    0.0000 N   0  0  3  0  0  0           0  0  0
    0.5621    1.4586    0.0000 C   0  0  1  0  0  0           0  0  0
   -0.4655    3.2000    0.0000 C   0  0  0  0  0  0           0  0  0
    0.8448    3.9552    0.0000 C   0  0  0  0  0  0           0  0  0
    0.3310    0.7586    0.0000 C   0  0  1  0  0  0           0  0  0
   -0.0552    1.9069    0.0000 O   0  0  0  0  0  0           0  0  0
   -0.4655    3.9552    0.0000 C   0  0  0  0  0  0           0  0  0
   -1.1172    2.8241    0.0000 N   0  0  0  0  0  0           0  0  0
    0.1862    4.3379    0.0000 N   0  0  0  0  0  0           0  0  0
   -0.4310    0.7586    0.0000 C   0  0  1  0  0  0           0  0  0
    0.7759    0.1552    0.0000 O   0  0  0  0  0  0           0  0  0
   -0.6690    1.4759    0.0000 C   0  0  1  0  0  0           0  0  0
   -1.1172    4.3276    0.0000 C   0  0  0  0  0  0           0  0  0
   -1.7690    3.2000    0.0000 C   0  0  0  0  0  0           0  0  0
   -0.8103    0.2310    0.0000 O   0  0  0  0  0  0           0  0  0
   -1.3690    1.6931    0.0000 C   0  0  0  0  0  0           0  0  0
   -1.7690    3.9552    0.0000 N   0  0  0  0  0  0           0  0  0
   -1.1241    5.0793    0.0000 N   0  0  0  0  0  0           0  0  0
   -1.6035    0.2310    0.0000 P   0  0  3  0  0  0           0  0  0
   -2.3897    1.2138    0.0000 O   0  0  0  0  0  0           0  0  0
   -1.5517    0.9414    0.0000 O   0  0  0  0  0  0           0  0  0
   -2.3379    0.2172    0.0000 O   0  0  0  0  0  0           0  0  0
   -1.6069   -0.5172    0.0000 O   0  0  0  0  0  0           0  0  0
   -3.5724    1.2000    0.0000 P   0  0  3  0  0  0           0  0  0
   -3.5724   -0.5448    0.0000 O   0  0  0  0  0  0           0  0  0
   -3.5793    1.9276    0.0000 O   0  0  0  0  0  0           0  0  0
   -4.3241    1.2138    0.0000 O   0  0  0  0  0  0           0  0  0
   -3.5655   -2.1897    0.0000 P   0  0  3  0  0  0           0  0  0
   -2.7379   -2.1897    0.0000 O   0  0  0  0  0  0           0  0  0
   -3.5793   -3.0690    0.0000 O   0  0  0  0  0  0           0  0  0
   -4.2621   -2.1897    0.0000 O   0  0  0  0  0  0           0  0  0
   -2.1517   -1.8000    0.0000 C   0  0  0  0  0  0           0  0  0
   -1.5069   -2.1759    0.0000 C   0  0  3  0  0  0           0  0  0
   -0.8552   -1.8000    0.0000 C   0  0  3  0  0  0           0  0  0
   -1.5207   -2.7586    0.0000 C   0  0  0  0  0  0           0  0  0
   -1.5207   -1.2931    0.0000 C   0  0  0  0  0  0           0  0  0
   -0.2138   -2.1759    0.0000 C   0  0  0  0  0  0           0  0  0
   -0.8552   -1.0621    0.0000 O   0  0  0  0  0  0           0  0  0
    0.4345   -1.8000    0.0000 N   0  0  0  0  0  0           0  0  0
   -0.2138   -2.9172    0.0000 O   0  0  0  0  0  0           0  0  0
    1.0724   -2.1759    0.0000 C   0  0  0  0  0  0           0  0  0
    1.7172   -1.8000    0.0000 C   0  0  0  0  0  0           0  0  0
    2.3759   -2.1759    0.0000 C   0  0  0  0  0  0           0  0  0
    3.0207   -1.8000    0.0000 N   0  0  0  0  0  0           0  0  0
    2.3759   -2.9172    0.0000 O   0  0  0  0  0  0           0  0  0
    3.6621   -2.1759    0.0000 C   0  0  0  0  0  0           0  0  0
    4.3069   -1.8000    0.0000 C   0  0  0  0  0  0           0  0  0
    4.9586   -2.1759    0.0000 S   0  0  0  0  0  0           0  0  0
    5.6035   -1.8000    0.0000 C   0  0  0  0  0  0           0  0  0
    6.2448   -2.1759    0.0000 C   0  0  0  0  0  0           0  0  0
    5.6035   -1.0586    0.0000 O   0  0  0  0  0  0           0  0  0
    6.8897   -1.8000    0.0000 C   0  0  0  0  0  0           0  0  0
    6.8897   -1.0586    0.0000 O   0  0  0  0  0  0           0  0  0
  2  1  1  1     0  0
  1  3  1  0     0  0
  1  4  1  0     0  0
  2  5  1  0     0  0
  2  6  1  0     0  0
  3  7  2  0     0  0
  3  8  1  0     0  0
  4  9  2  0     0  0
  5 10  1  0     0  0
  5 11  1  6     0  0
  6 12  1  0     0  0
  7 13  1  0     0  0
  8 14  2  0     0  0
 10 15  1  6     0  0
 12 16  1  1     0  0
 13 17  2  0     0  0
 13 18  1  0     0  0
 15 19  1  0     0  0
 16 20  1  0     0  0
 19 21  1  0     0  0
 19 22  1  0     0  0
 19 23  2  0     0  0
 20 24  1  0     0  0
 24 25  1  0     0  0
 24 26  1  0     0  0
 24 27  2  0     0  0
 25 28  1  0     0  0
 28 29  1  0     0  0
 28 30  1  0     0  0
 28 31  2  0     0  0
 29 32  1  0     0  0
 32 33  1  0     0  0
 33 34  1  0     0  0
 33 35  1  0     0  0
 33 36  1  0     0  0
 34 37  1  0     0  0
 34 38  1  0     0  0
 37 39  1  0     0  0
 37 40  2  0     0  0
 39 41  1  0     0  0
 41 42  1  0     0  0
 42 43  1  0     0  0
 43 44  1  0     0  0
 43 45  2  0     0  0
 44 46  1  0     0  0
 46 47  1  0     0  0
 47 48  1  0     0  0
 48 49  1  0     0  0
 49 50  1  0     0  0
 49 51  2  0     0  0
 50 52  1  0     0  0
 52 53  2  0     0  0
  7  9  1  0     0  0
 10 12  1  0     0  0
 14 17  1  0     0  0
M  END
