# Supplementary material for: Genome-scale reconstruction and in silico analysis of the Ralstonia eutropha H16 for polyhydroxyalkanoate synthesis, lithoautotrophic growth, and 2-methyl citric acid production
Source: BMC Syst Biol. 2011 Jun 28;5:101. doi: 10.1186/1752-0509-5-101 (PMC3154180; doi:10.1186/1752-0509-5-101)
Supplement: Additional file 7 — mol files for each metabolite to estimate the charges of metabolites for pH 6, 7, and 8 using MarvinBeans software [file 1752-0509-5-101-S7.ZIP › Additional file 7/3pg.mol]

3-Phospho-D-glycerate


 11 10  0     1  0            999 V2000
    1.4414   -0.1172    0.0000 P   0  0  3  0  0  0           0  0  0
    0.6276   -0.1138    0.0000 O   0  0  0  0  0  0           0  0  0
    2.2724   -0.1310    0.0000 O   0  0  0  0  0  0           0  0  0
    1.4552    0.6724    0.0000 O   0  0  0  0  0  0           0  0  0
    1.4345   -0.8931    0.0000 O   0  0  0  0  0  0           0  0  0
   -0.1069    0.3103    0.0000 C   0  0  0  0  0  0           0  0  0
   -0.8379   -0.1138    0.0000 C   0  0  2  0  0  0           0  0  0
   -1.5690    0.3103    0.0000 C   0  0  0  0  0  0           0  0  0
   -0.8379   -0.9621    0.0000 O   0  0  0  0  0  0           0  0  0
   -2.3034   -0.1138    0.0000 O   0  0  0  0  0  0           0  0  0
   -1.5690    1.1552    0.0000 O   0  0  0  0  0  0           0  0  0
  1  2  1  0     0  0
  1  3  1  0     0  0
  1  4  1  0     0  0
  1  5  2  0     0  0
  2  6  1  0     0  0
  6  7  1  0     0  0
  7  8  1  0     0  0
  7  9  1  1     0  0
  8 10  1  0     0  0
  8 11  2  0     0  0
M  END
