# Supplementary material for: Genome-scale reconstruction and in silico analysis of the Ralstonia eutropha H16 for polyhydroxyalkanoate synthesis, lithoautotrophic growth, and 2-methyl citric acid production
Source: BMC Syst Biol. 2011 Jun 28;5:101. doi: 10.1186/1752-0509-5-101 (PMC3154180; doi:10.1186/1752-0509-5-101)
Supplement: Additional file 7 — mol files for each metabolite to estimate the charges of metabolites for pH 6, 7, and 8 using MarvinBeans software [file 1752-0509-5-101-S7.ZIP › Additional file 7/3php.mol]

3-Phosphohydroxypyruvate 
 
 
 11 10  0  0  0  0  0  0  0  0999 V2000
   15.9969  -15.0966    0.0000 P   0  0  3  0  0  0  0  0  0  0  0  0
   17.3933  -15.1030    0.0000 O   0  0  0  0  0  0  0  0  0  0  0  0
   14.6641  -15.0966    0.0000 O   0  0  0  0  0  0  0  0  0  0  0  0
   15.9969  -13.6938    0.0000 O   0  0  0  0  0  0  0  0  0  0  0  0
   16.0604  -16.4930    0.0000 O   0  0  0  0  0  0  0  0  0  0  0  0
   18.6030  -14.4017    0.0000 C   0  0  0  0  0  0  0  0  0  0  0  0
   19.8193  -15.1030    0.0000 C   0  0  0  0  0  0  0  0  0  0  0  0
   21.0289  -14.4017    0.0000 C   0  0  0  0  0  0  0  0  0  0  0  0
   19.8193  -16.5059    0.0000 O   0  0  0  0  0  0  0  0  0  0  0  0
   22.2388  -15.1095    0.0000 O   0  0  0  0  0  0  0  0  0  0  0  0
   21.0226  -13.0052    0.0000 O   0  0  0  0  0  0  0  0  0  0  0  0
  1  2  1  0     0  0
  1  3  1  0     0  0
  1  4  1  0     0  0
  1  5  2  0     0  0
  2  6  1  0     0  0
  6  7  1  0     0  0
  7  8  1  0     0  0
  7  9  2  0     0  0
  8 10  1  0     0  0
  8 11  2  0     0  0
M  END
