# Supplementary material for: Genome-scale reconstruction and in silico analysis of the Ralstonia eutropha H16 for polyhydroxyalkanoate synthesis, lithoautotrophic growth, and 2-methyl citric acid production
Source: BMC Syst Biol. 2011 Jun 28;5:101. doi: 10.1186/1752-0509-5-101 (PMC3154180; doi:10.1186/1752-0509-5-101)
Supplement: Additional file 7 — mol files for each metabolite to estimate the charges of metabolites for pH 6, 7, and 8 using MarvinBeans software [file 1752-0509-5-101-S7.ZIP › Additional file 7/3psme.mol]

5-O-(1-Carboxyvinyl)-3-phosphoshikimate 
 
 
 21 21  0  0  1  0  0  0  0  0999 V2000
   17.9920  -17.8914    0.0000 P   0  0  3  0  0  0  0  0  0  0  0  0
   19.3915  -17.8914    0.0000 O   0  0  0  0  0  0  0  0  0  0  0  0
   16.6051  -17.8979    0.0000 O   0  0  0  0  0  0  0  0  0  0  0  0
   17.9920  -16.4982    0.0000 O   0  0  0  0  0  0  0  0  0  0  0  0
   17.9920  -19.2909    0.0000 O   0  0  0  0  0  0  0  0  0  0  0  0
   20.5349  -17.2044    0.0000 C   0  0  1  0  0  0  0  0  0  0  0  0
   21.7482  -17.9171    0.0000 C   0  0  2  0  0  0  0  0  0  0  0  0
   20.5349  -15.7920    0.0000 C   0  0  0  0  0  0  0  0  0  0  0  0
   22.9746  -17.2044    0.0000 C   0  0  2  0  0  0  0  0  0  0  0  0
   21.7419  -19.3103    0.0000 O   0  0  0  0  0  0  0  0  0  0  0  0
   21.7482  -15.0923    0.0000 C   0  0  0  0  0  0  0  0  0  0  0  0
   24.2451  -17.9042    0.0000 O   0  0  0  0  0  0  0  0  0  0  0  0
   22.9746  -15.7920    0.0000 C   0  0  0  0  0  0  0  0  0  0  0  0
   21.7419  -13.6991    0.0000 C   0  0  0  0  0  0  0  0  0  0  0  0
   25.4584  -17.2044    0.0000 C   0  0  0  0  0  0  0  0  0  0  0  0
   22.9552  -13.0693    0.0000 O   0  0  0  0  0  0  0  0  0  0  0  0
   20.5285  -13.0758    0.0000 O   0  0  0  0  0  0  0  0  0  0  0  0
   26.6654  -17.9042    0.0000 C   0  0  0  0  0  0  0  0  0  0  0  0
   25.4584  -16.0149    0.0000 C   0  0  0  0  0  0  0  0  0  0  0  0
   27.8788  -17.2044    0.0000 O   0  0  0  0  0  0  0  0  0  0  0  0
   26.6654  -19.2974    0.0000 O   0  0  0  0  0  0  0  0  0  0  0  0
  1  2  1  0     0  0
  1  3  1  0     0  0
  1  4  1  0     0  0
  1  5  2  0     0  0
  6  2  1  6     0  0
  6  7  1  0     0  0
  6  8  1  0     0  0
  7  9  1  0     0  0
  7 10  1  6     0  0
  8 11  2  0     0  0
  9 12  1  1     0  0
  9 13  1  0     0  0
 11 14  1  0     0  0
 12 15  1  0     0  0
 14 16  1  0     0  0
 14 17  2  0     0  0
 15 18  1  0     0  0
 15 19  2  0     0  0
 18 20  1  0     0  0
 18 21  2  0     0  0
 11 13  1  0     0  0
M  END
