# Supplementary material for: Genome-scale reconstruction and in silico analysis of the Ralstonia eutropha H16 for polyhydroxyalkanoate synthesis, lithoautotrophic growth, and 2-methyl citric acid production
Source: BMC Syst Biol. 2011 Jun 28;5:101. doi: 10.1186/1752-0509-5-101 (PMC3154180; doi:10.1186/1752-0509-5-101)
Supplement: Additional file 7 — mol files for each metabolite to estimate the charges of metabolites for pH 6, 7, and 8 using MarvinBeans software [file 1752-0509-5-101-S7.ZIP › Additional file 7/3rbleu.mol]

(3R)-beta-Leucine 
 
 
  9  8  0  0  1  0  0  0  0  0999 V2000
   17.8099  -14.3008    0.0000 C   0  0  1  0  0  0  0  0  0  0  0  0
   19.0026  -14.9822    0.0000 C   0  0  0  0  0  0  0  0  0  0  0  0
   16.6300  -14.9822    0.0000 C   0  0  3  0  0  0  0  0  0  0  0  0
   17.8099  -12.9251    0.0000 N   0  0  0  0  0  0  0  0  0  0  0  0
   20.2013  -14.3008    0.0000 C   0  0  0  0  0  0  0  0  0  0  0  0
   15.3807  -14.4142    0.0000 C   0  0  0  0  0  0  0  0  0  0  0  0
   16.6364  -16.5786    0.0000 C   0  0  0  0  0  0  0  0  0  0  0  0
   21.3876  -14.9885    0.0000 O   0  0  0  0  0  0  0  0  0  0  0  0
   20.2013  -12.9315    0.0000 O   0  0  0  0  0  0  0  0  0  0  0  0
  1  2  1  0     0  0
  1  3  1  0     0  0
  1  4  1  1     0  0
  2  5  1  0     0  0
  3  6  1  0     0  0
  3  7  1  0     0  0
  5  8  1  0     0  0
  5  9  2  0     0  0
M  END
