# Supplementary material for: Genome-scale reconstruction and in silico analysis of the Ralstonia eutropha H16 for polyhydroxyalkanoate synthesis, lithoautotrophic growth, and 2-methyl citric acid production
Source: BMC Syst Biol. 2011 Jun 28;5:101. doi: 10.1186/1752-0509-5-101 (PMC3154180; doi:10.1186/1752-0509-5-101)
Supplement: Additional file 7 — mol files for each metabolite to estimate the charges of metabolites for pH 6, 7, and 8 using MarvinBeans software [file 1752-0509-5-101-S7.ZIP › Additional file 7/3sfpyr.mol]

3-Sulfinylpyruvate
  Marvin  06160817192D          

 10  9  0  0  0  0            999 V2000
   -0.6304   -0.0703    0.0000 C   0  0  0  0  0  0  0  0  0  0  0  0
   -0.6283    0.7528    0.0000 C   0  0  0  0  0  0  0  0  0  0  0  0
   -0.6324   -0.8953    0.0000 C   0  0  0  0  0  0  0  0  0  0  0  0
    0.1947   -0.0703    0.0000 O   0  0  0  0  0  0  0  0  0  0  0  0
    0.9897    0.9676    0.0000 S   0  0  0  0  0  0  0  0  0  0  0  0
   -1.3490   -1.3049    0.0000 O   0  0  0  0  0  0  0  0  0  0  0  0
    0.0803   -1.3109    0.0000 O   0  0  0  0  0  0  0  0  0  0  0  0
    0.9877    1.7887    0.0000 O   0  0  0  0  0  0  0  0  0  0  0  0
    0.9877    0.1446    0.0000 O   0  0  0  0  0  0  0  0  0  0  0  0
    1.8147    0.9676    0.0000 H   0  0  0  0  0  0  0  0  0  0  0  0
  1  2  1  0  0  0  0
  1  3  1  0  0  0  0
  1  4  2  0  0  0  0
  2  5  1  0  0  0  0
  3  6  1  0  0  0  0
  3  7  2  0  0  0  0
  5  8  2  0  0  0  0
  5  9  2  0  0  0  0
  5 10  1  0  0  0  0
M  END
