# Supplementary material for: Genome-scale reconstruction and in silico analysis of the Ralstonia eutropha H16 for polyhydroxyalkanoate synthesis, lithoautotrophic growth, and 2-methyl citric acid production
Source: BMC Syst Biol. 2011 Jun 28;5:101. doi: 10.1186/1752-0509-5-101 (PMC3154180; doi:10.1186/1752-0509-5-101)
Supplement: Additional file 7 — mol files for each metabolite to estimate the charges of metabolites for pH 6, 7, and 8 using MarvinBeans software [file 1752-0509-5-101-S7.ZIP › Additional file 7/3slala.mol]

C3H7NO4S
  Marvin  03080717312D          

  9  8  0  0  0  0            999 V2000
   -0.2515    0.0842    0.0000 C   0  0  3  0  0  0  0  0  0  0  0  0
    0.4778    0.4698    0.0000 C   0  0  0  0  0  0  0  0  0  0  0  0
   -0.9450    0.5305    0.0000 C   0  0  0  0  0  0  0  0  0  0  0  0
   -0.4247   -0.7279    0.0000 N   0  3  0  0  0  0  0  0  0  0  0  0
    1.1631   -0.0003    0.0000 S   0  0  0  0  0  0  0  0  0  0  0  0
   -0.9494    1.3517    0.0000 O   0  5  0  0  0  0  0  0  0  0  0  0
   -1.7320    0.2996    0.0000 O   0  0  0  0  0  0  0  0  0  0  0  0
    1.3871   -0.8003    0.0000 O   0  5  0  0  0  0  0  0  0  0  0  0
    1.9287    0.2996    0.0000 O   0  0  0  0  0  0  0  0  0  0  0  0
  1  2  1  0  0  0  0
  1  3  1  0  0  0  0
  1  4  1  0  0  0  0
  2  5  1  0  0  0  0
  3  6  1  0  0  0  0
  3  7  2  0  0  0  0
  5  8  1  0  0  0  0
  5  9  2  0  0  0  0
M  CHG  3   4   1   6  -1   8  -1
M  END
