# Supplementary material for: Genome-scale reconstruction and in silico analysis of the Ralstonia eutropha H16 for polyhydroxyalkanoate synthesis, lithoautotrophic growth, and 2-methyl citric acid production
Source: BMC Syst Biol. 2011 Jun 28;5:101. doi: 10.1186/1752-0509-5-101 (PMC3154180; doi:10.1186/1752-0509-5-101)
Supplement: Additional file 7 — mol files for each metabolite to estimate the charges of metabolites for pH 6, 7, and 8 using MarvinBeans software [file 1752-0509-5-101-S7.ZIP › Additional file 7/3spyr.mol]

3-Sulfopyruvate


 10  9  0     0  0            999 V2000
   -1.9414    0.5310    0.0000 S   0  0  3  0  0  0           0  0  0
   -0.5241    0.5310    0.0000 C   0  0  0  0  0  0           0  0  0
   -1.9448   -0.8862    0.0000 O   0  0  0  0  0  0           0  0  0
   -3.3552    0.5310    0.0000 O   0  0  0  0  0  0           0  0  0
   -1.9448    1.9483    0.0000 O   0  0  0  0  0  0           0  0  0
    0.7034   -0.1759    0.0000 C   0  0  0  0  0  0           0  0  0
    2.3138   -0.1759    0.0000 C   0  0  0  0  0  0           0  0  0
    0.6966   -1.5931    0.0000 O   0  0  0  0  0  0           0  0  0
    2.6828   -1.5414    0.0000 O   0  0  0  0  0  0           0  0  0
    3.3103    0.8276    0.0000 O   0  0  0  0  0  0           0  0  0
  1  2  1  0     0  0
  1  3  1  0     0  0
  1  4  2  0     0  0
  1  5  2  0     0  0
  2  6  1  0     0  0
  6  7  1  0     0  0
  6  8  2  0     0  0
  7  9  1  0     0  0
  7 10  2  0     0  0
M  END
