# Supplementary material for: Genome-scale reconstruction and in silico analysis of the Ralstonia eutropha H16 for polyhydroxyalkanoate synthesis, lithoautotrophic growth, and 2-methyl citric acid production
Source: BMC Syst Biol. 2011 Jun 28;5:101. doi: 10.1186/1752-0509-5-101 (PMC3154180; doi:10.1186/1752-0509-5-101)
Supplement: Additional file 7 — mol files for each metabolite to estimate the charges of metabolites for pH 6, 7, and 8 using MarvinBeans software [file 1752-0509-5-101-S7.ZIP › Additional file 7/3sulmc.mol]

3-Sulfomuconate


 14 13  0     0  0            999 V2000
   -0.5483   -0.1069    0.0000 C   0  0  0  0  0  0           0  0  0
   -0.5483    0.7172    0.0000 C   0  0  0  0  0  0           0  0  0
    0.1655   -0.5172    0.0000 C   0  0  0  0  0  0           0  0  0
   -1.2655   -0.5207    0.0000 S   0  0  3  0  0  0           0  0  0
    0.1655    1.1310    0.0000 C   0  0  0  0  0  0           0  0  0
    0.8793   -0.1069    0.0000 C   0  0  0  0  0  0           0  0  0
   -1.8483   -1.1035    0.0000 O   0  0  0  0  0  0           0  0  0
   -1.9793   -0.1069    0.0000 O   0  0  0  0  0  0           0  0  0
   -1.2621   -1.3448    0.0000 O   0  0  0  0  0  0           0  0  0
    0.8759    0.7172    0.0000 C   0  0  0  0  0  0           0  0  0
    1.5931   -0.5172    0.0000 O   0  0  0  0  0  0           0  0  0
    1.0931   -0.8966    0.0000 O   0  0  0  0  0  0           0  0  0
    1.5931    1.1310    0.0000 O   0  0  0  0  0  0           0  0  0
    1.0862    1.5172    0.0000 O   0  0  0  0  0  0           0  0  0
  1  2  1  0     0  0
  1  3  2  0     0  0
  1  4  1  0     0  0
  2  5  2  0     0  0
  3  6  1  0     0  0
  4  7  1  0     0  0
  4  8  2  0     0  0
  4  9  2  0     0  0
  5 10  1  0     0  0
  6 11  1  0     0  0
  6 12  2  0     0  0
 10 13  1  0     0  0
 10 14  2  0     0  0
M  END
