# Supplementary material for: Genome-scale reconstruction and in silico analysis of the Ralstonia eutropha H16 for polyhydroxyalkanoate synthesis, lithoautotrophic growth, and 2-methyl citric acid production
Source: BMC Syst Biol. 2011 Jun 28;5:101. doi: 10.1186/1752-0509-5-101 (PMC3154180; doi:10.1186/1752-0509-5-101)
Supplement: Additional file 7 — mol files for each metabolite to estimate the charges of metabolites for pH 6, 7, and 8 using MarvinBeans software [file 1752-0509-5-101-S7.ZIP › Additional file 7/3udsb.mol]

3-Ureidoisobutyrate


 10  9  0     0  0            999 V2000
    0.5828   -0.2621    0.0000 C   0  0  3  0  0  0           0  0  0
   -0.0655    0.1138    0.0000 C   0  0  0  0  0  0           0  0  0
    1.2345    0.1138    0.0000 C   0  0  0  0  0  0           0  0  0
    0.5828   -1.0138    0.0000 C   0  0  0  0  0  0           0  0  0
   -0.7138   -0.2621    0.0000 N   0  0  0  0  0  0           0  0  0
    1.8828   -0.2621    0.0000 O   0  0  0  0  0  0           0  0  0
    1.2345    0.8621    0.0000 O   0  0  0  0  0  0           0  0  0
   -1.3655    0.1138    0.0000 C   0  0  0  0  0  0           0  0  0
   -1.3621    0.8621    0.0000 N   0  0  0  0  0  0           0  0  0
   -2.0138   -0.2655    0.0000 O   0  0  0  0  0  0           0  0  0
  1  2  1  0     0  0
  1  3  1  0     0  0
  1  4  1  0     0  0
  2  5  1  0     0  0
  3  6  1  0     0  0
  3  7  2  0     0  0
  5  8  1  0     0  0
  8  9  1  0     0  0
  8 10  2  0     0  0
M  END
