# Supplementary material for: Genome-scale reconstruction and in silico analysis of the Ralstonia eutropha H16 for polyhydroxyalkanoate synthesis, lithoautotrophic growth, and 2-methyl citric acid production
Source: BMC Syst Biol. 2011 Jun 28;5:101. doi: 10.1186/1752-0509-5-101 (PMC3154180; doi:10.1186/1752-0509-5-101)
Supplement: Additional file 7 — mol files for each metabolite to estimate the charges of metabolites for pH 6, 7, and 8 using MarvinBeans software [file 1752-0509-5-101-S7.ZIP › Additional file 7/3urdpp.mol]

3-Ureidopropionate 
 
 
  9  8  0  0  0  0  0  0  0  0999 V2000
   21.1363  -14.3615    0.0000 C   0  0  0  0  0  0  0  0  0  0  0  0
   20.0304  -13.7238    0.0000 C   0  0  0  0  0  0  0  0  0  0  0  0
   21.1305  -15.8413    0.0000 O   0  0  0  0  0  0  0  0  0  0  0  0
   22.2364  -13.7178    0.0000 O   0  0  0  0  0  0  0  0  0  0  0  0
   18.9303  -14.3615    0.0000 C   0  0  0  0  0  0  0  0  0  0  0  0
   17.4558  -13.7003    0.0000 N   0  0  0  0  0  0  0  0  0  0  0  0
   15.7062  -14.5488    0.0000 C   0  0  0  0  0  0  0  0  0  0  0  0
   14.6062  -13.9109    0.0000 N   0  0  0  0  0  0  0  0  0  0  0  0
   15.7121  -15.8244    0.0000 O   0  0  0  0  0  0  0  0  0  0  0  0
  1  2  1  0     0  0
  1  3  1  0     0  0
  1  4  2  0     0  0
  2  5  1  0     0  0
  5  6  1  0     0  0
  6  7  1  0     0  0
  7  8  1  0     0  0
  7  9  2  0     0  0
M  END
