# Supplementary material for: Genome-scale reconstruction and in silico analysis of the Ralstonia eutropha H16 for polyhydroxyalkanoate synthesis, lithoautotrophic growth, and 2-methyl citric acid production
Source: BMC Syst Biol. 2011 Jun 28;5:101. doi: 10.1186/1752-0509-5-101 (PMC3154180; doi:10.1186/1752-0509-5-101)
Supplement: Additional file 7 — mol files for each metabolite to estimate the charges of metabolites for pH 6, 7, and 8 using MarvinBeans software [file 1752-0509-5-101-S7.ZIP › Additional file 7/3vcat.mol]

3-Vinylcatechol


 10 10  0     0  0            999 V2000
   -0.3552    0.4552    0.0000 C   0  0  0  0  0  0           0  0  0
    0.3552    0.0414    0.0000 C   0  0  0  0  0  0           0  0  0
   -1.0759    0.0414    0.0000 C   0  0  0  0  0  0           0  0  0
   -0.3552    1.2828    0.0000 C   0  0  0  0  0  0           0  0  0
    0.3552   -0.7862    0.0000 C   0  0  0  0  0  0           0  0  0
    1.0759    0.4552    0.0000 O   0  0  0  0  0  0           0  0  0
   -1.0759   -0.7862    0.0000 C   0  0  0  0  0  0           0  0  0
    0.3586    1.7000    0.0000 C   0  0  0  0  0  0           0  0  0
   -0.3552   -1.2034    0.0000 C   0  0  0  0  0  0           0  0  0
    1.0759   -1.2034    0.0000 O   0  0  0  0  0  0           0  0  0
  1  2  1  0     0  0
  1  3  2  0     0  0
  1  4  1  0     0  0
  2  5  2  0     0  0
  2  6  1  0     0  0
  3  7  1  0     0  0
  4  8  2  0     0  0
  5  9  1  0     0  0
  5 10  1  0     0  0
  7  9  2  0     0  0
M  END
