# Supplementary material for: Genome-scale reconstruction and in silico analysis of the Ralstonia eutropha H16 for polyhydroxyalkanoate synthesis, lithoautotrophic growth, and 2-methyl citric acid production
Source: BMC Syst Biol. 2011 Jun 28;5:101. doi: 10.1186/1752-0509-5-101 (PMC3154180; doi:10.1186/1752-0509-5-101)
Supplement: Additional file 7 — mol files for each metabolite to estimate the charges of metabolites for pH 6, 7, and 8 using MarvinBeans software [file 1752-0509-5-101-S7.ZIP › Additional file 7/46dhqn.mol]

4,6-Dihydroxyquinoline


 12 13  0     0  0            999 V2000
    0.1172   -0.2069    0.0000 C   0  0  0  0  0  0           0  0  0
    0.1207    0.6207    0.0000 C   0  0  0  0  0  0           0  0  0
    0.8345   -0.6207    0.0000 C   0  0  0  0  0  0           0  0  0
   -0.5966   -0.6207    0.0000 C   0  0  0  0  0  0           0  0  0
   -0.5966    1.0379    0.0000 C   0  0  0  0  0  0           0  0  0
    0.8414    1.0345    0.0000 N   0  0  0  0  0  0           0  0  0
    1.5552   -0.2138    0.0000 C   0  0  0  0  0  0           0  0  0
    0.8310   -1.4483    0.0000 O   0  0  0  0  0  0           0  0  0
   -1.3172   -0.2069    0.0000 C   0  0  0  0  0  0           0  0  0
   -1.3172    0.6207    0.0000 C   0  0  0  0  0  0           0  0  0
    1.5586    0.6172    0.0000 C   0  0  0  0  0  0           0  0  0
   -2.0310   -0.6207    0.0000 O   0  0  0  0  0  0           0  0  0
  1  2  2  0     0  0
  1  3  1  0     0  0
  1  4  1  0     0  0
  2  5  1  0     0  0
  2  6  1  0     0  0
  3  7  2  0     0  0
  3  8  1  0     0  0
  4  9  2  0     0  0
  5 10  2  0     0  0
  6 11  2  0     0  0
  9 12  1  0     0  0
  7 11  1  0     0  0
  9 10  1  0     0  0
M  END
