# Supplementary material for: Genome-scale reconstruction and in silico analysis of the Ralstonia eutropha H16 for polyhydroxyalkanoate synthesis, lithoautotrophic growth, and 2-methyl citric acid production
Source: BMC Syst Biol. 2011 Jun 28;5:101. doi: 10.1186/1752-0509-5-101 (PMC3154180; doi:10.1186/1752-0509-5-101)
Supplement: Additional file 7 — mol files for each metabolite to estimate the charges of metabolites for pH 6, 7, and 8 using MarvinBeans software [file 1752-0509-5-101-S7.ZIP › Additional file 7/48dhq.mol]

4,8-Dihydroxyquinoline


 12 13  0     0  0            999 V2000
   -0.0034   -0.4138    0.0000 C   0  0  0  0  0  0           0  0  0
    0.0000    0.4138    0.0000 C   0  0  0  0  0  0           0  0  0
    0.7138   -0.8310    0.0000 C   0  0  0  0  0  0           0  0  0
   -0.7138   -0.8276    0.0000 C   0  0  0  0  0  0           0  0  0
   -0.7138    0.8310    0.0000 C   0  0  0  0  0  0           0  0  0
    0.7207    0.8276    0.0000 N   0  0  0  0  0  0           0  0  0
    1.4345   -0.4207    0.0000 C   0  0  0  0  0  0           0  0  0
    0.7103   -1.6552    0.0000 O   0  0  0  0  0  0           0  0  0
   -1.4345   -0.4138    0.0000 C   0  0  0  0  0  0           0  0  0
   -1.4345    0.4138    0.0000 C   0  0  0  0  0  0           0  0  0
   -0.7138    1.6586    0.0000 O   0  0  0  0  0  0           0  0  0
    1.4379    0.4103    0.0000 C   0  0  0  0  0  0           0  0  0
  1  2  2  0     0  0
  1  3  1  0     0  0
  1  4  1  0     0  0
  2  5  1  0     0  0
  2  6  1  0     0  0
  3  7  2  0     0  0
  3  8  1  0     0  0
  4  9  2  0     0  0
  5 10  2  0     0  0
  5 11  1  0     0  0
  6 12  2  0     0  0
  7 12  1  0     0  0
  9 10  1  0     0  0
M  END
