# Supplementary material for: Genome-scale reconstruction and in silico analysis of the Ralstonia eutropha H16 for polyhydroxyalkanoate synthesis, lithoautotrophic growth, and 2-methyl citric acid production
Source: BMC Syst Biol. 2011 Jun 28;5:101. doi: 10.1186/1752-0509-5-101 (PMC3154180; doi:10.1186/1752-0509-5-101)
Supplement: Additional file 7 — mol files for each metabolite to estimate the charges of metabolites for pH 6, 7, and 8 using MarvinBeans software [file 1752-0509-5-101-S7.ZIP › Additional file 7/4aabut.mol]

4-Acetamidobutanoate 
 
 
 10  9  0  0  0  0  0  0  0  0999 V2000
   15.2573  -14.4326    0.0000 C   0  0  0  0  0  0  0  0  0  0  0  0
   16.4165  -15.1012    0.0000 C   0  0  0  0  0  0  0  0  0  0  0  0
   14.1041  -15.1012    0.0000 O   0  0  0  0  0  0  0  0  0  0  0  0
   15.2573  -13.1017    0.0000 O   0  0  0  0  0  0  0  0  0  0  0  0
   17.5697  -14.4326    0.0000 C   0  0  0  0  0  0  0  0  0  0  0  0
   18.7289  -15.1074    0.0000 C   0  0  0  0  0  0  0  0  0  0  0  0
   20.3223  -14.4448    0.0000 N   0  0  0  0  0  0  0  0  0  0  0  0
   21.4815  -15.1074    0.0000 C   0  0  0  0  0  0  0  0  0  0  0  0
   22.6347  -14.4326    0.0000 C   0  0  0  0  0  0  0  0  0  0  0  0
   21.4877  -16.4383    0.0000 O   0  0  0  0  0  0  0  0  0  0  0  0
  1  2  1  0     0  0
  1  3  1  0     0  0
  1  4  2  0     0  0
  2  5  1  0     0  0
  5  6  1  0     0  0
  6  7  1  0     0  0
  7  8  1  0     0  0
  8  9  1  0     0  0
  8 10  2  0     0  0
M  END
