# Supplementary material for: Genome-scale reconstruction and in silico analysis of the Ralstonia eutropha H16 for polyhydroxyalkanoate synthesis, lithoautotrophic growth, and 2-methyl citric acid production
Source: BMC Syst Biol. 2011 Jun 28;5:101. doi: 10.1186/1752-0509-5-101 (PMC3154180; doi:10.1186/1752-0509-5-101)
Supplement: Additional file 7 — mol files for each metabolite to estimate the charges of metabolites for pH 6, 7, and 8 using MarvinBeans software [file 1752-0509-5-101-S7.ZIP › Additional file 7/4aanit.mol]

4-Acetamido-2-amino-6-nitrotoluene 
 
 
 15 15  0  0  0  0  0  0  0  0999 V2000
   27.5800  -21.0000    0.0000 C   0  0  0  0  0  0  0  0  0  0  0  0
   27.5800  -22.4000    0.0000 C   0  0  0  0  0  0  0  0  0  0  0  0
   26.3900  -23.1000    0.0000 C   0  0  0  0  0  0  0  0  0  0  0  0
   25.2000  -22.4000    0.0000 C   0  0  0  0  0  0  0  0  0  0  0  0
   25.2000  -21.0000    0.0000 C   0  0  0  0  0  0  0  0  0  0  0  0
   26.3900  -20.3000    0.0000 C   0  0  0  0  0  0  0  0  0  0  0  0
   26.3900  -18.9000    0.0000 C   0  0  0  0  0  0  0  0  0  0  0  0
   23.9400  -20.3000    0.0000 N   0  0  0  0  0  0  0  0  0  0  0  0
   26.3900  -24.5000    0.0000 N   0  0  0  0  0  0  0  0  0  0  0  0
   28.8400  -20.3000    0.0000 N   0  3  0  0  0  0  0  0  0  0  0  0
   30.0300  -21.0000    0.0000 O   0  0  0  0  0  0  0  0  0  0  0  0
   28.8400  -18.9000    0.0000 O   0  5  0  0  0  0  0  0  0  0  0  0
   27.6053  -25.1951    0.0000 C   0  0  0  0  0  0  0  0  0  0  0  0
   28.7937  -24.5023    0.0000 C   0  0  0  0  0  0  0  0  0  0  0  0
   27.6111  -26.5997    0.0000 O   0  0  0  0  0  0  0  0  0  0  0  0
  6  7  1  0     0  0
  1  2  2  0     0  0
  5  8  1  0     0  0
  2  3  1  0     0  0
  3  9  1  0     0  0
  3  4  2  0     0  0
  4  5  1  0     0  0
  5  6  2  0     0  0
  6  1  1  0     0  0
  1 10  1  0     0  0
 10 11  2  0     0  0
 10 12  1  0     0  0
  9 13  1  0     0  0
 13 14  1  0     0  0
 13 15  2  0     0  0
M  CHG  2  10   1  12  -1
M  END
