# Supplementary material for: Genome-scale reconstruction and in silico analysis of the Ralstonia eutropha H16 for polyhydroxyalkanoate synthesis, lithoautotrophic growth, and 2-methyl citric acid production
Source: BMC Syst Biol. 2011 Jun 28;5:101. doi: 10.1186/1752-0509-5-101 (PMC3154180; doi:10.1186/1752-0509-5-101)
Supplement: Additional file 7 — mol files for each metabolite to estimate the charges of metabolites for pH 6, 7, and 8 using MarvinBeans software [file 1752-0509-5-101-S7.ZIP › Additional file 7/4ab.mol]

4-Aminobutanal 
 
 
  7  6  0  0  0  0  0  0  0  0999 V2000
   21.5141  -15.8219    0.0000 C   0  0  0  0  0  0  0  0  0  0  0  0
   22.7259  -16.5181    0.0000 C   0  0  0  0  0  0  0  0  0  0  0  0
   20.2954  -16.5181    0.0000 C   0  0  0  0  0  0  0  0  0  0  0  0
   23.9446  -15.8219    0.0000 C   0  0  0  0  0  0  0  0  0  0  0  0
   19.0835  -15.8219    0.0000 N   0  0  0  0  0  0  0  0  0  0  0  0
   25.1565  -16.5181    0.0000 O   0  0  0  0  0  0  0  0  0  0  0  0
   23.9463  -14.4200    0.0000 H   0  0  0  0  0  0  0  0  0  0  0  0
  1  2  1  0     0  0
  1  3  1  0     0  0
  2  4  1  0     0  0
  3  5  1  0     0  0
  4  6  2  0     0  0
  4  7  1  0     0  0
M  END
