# Supplementary material for: Genome-scale reconstruction and in silico analysis of the Ralstonia eutropha H16 for polyhydroxyalkanoate synthesis, lithoautotrophic growth, and 2-methyl citric acid production
Source: BMC Syst Biol. 2011 Jun 28;5:101. doi: 10.1186/1752-0509-5-101 (PMC3154180; doi:10.1186/1752-0509-5-101)
Supplement: Additional file 7 — mol files for each metabolite to estimate the charges of metabolites for pH 6, 7, and 8 using MarvinBeans software [file 1752-0509-5-101-S7.ZIP › Additional file 7/4ampm.mol]

4-Amino-2-methyl-5-phosphomethylpyrimidine


 14 14  0     0  0            999 V2000
   -1.9828   -0.4069    0.0000 P   0  0  3  0  0  0           0  0  0
   -1.1517   -0.4069    0.0000 O   0  0  0  0  0  0           0  0  0
   -1.9862    0.4241    0.0000 O   0  0  0  0  0  0           0  0  0
   -2.8103   -0.4034    0.0000 O   0  0  0  0  0  0           0  0  0
   -1.9862   -1.2345    0.0000 O   0  0  0  0  0  0           0  0  0
   -0.3241   -0.4138    0.0000 C   0  0  0  0  0  0           0  0  0
    0.3897   -0.0069    0.0000 C   0  0  0  0  0  0           0  0  0
    1.1035   -0.4241    0.0000 C   0  0  0  0  0  0           0  0  0
    0.3897    0.8241    0.0000 C   0  0  0  0  0  0           0  0  0
    1.8207   -0.0069    0.0000 N   0  0  0  0  0  0           0  0  0
    1.1000   -1.2448    0.0000 N   0  0  0  0  0  0           0  0  0
    1.1035    1.2379    0.0000 N   0  0  0  0  0  0           0  0  0
    1.8207    0.8241    0.0000 C   0  0  0  0  0  0           0  0  0
    2.5241    1.2379    0.0000 C   0  0  0  0  0  0           0  0  0
  1  2  1  0     0  0
  1  3  1  0     0  0
  1  4  1  0     0  0
  1  5  2  0     0  0
  2  6  1  0     0  0
  6  7  1  0     0  0
  7  8  1  0     0  0
  7  9  2  0     0  0
  8 10  2  0     0  0
  8 11  1  0     0  0
  9 12  1  0     0  0
 10 13  1  0     0  0
 13 14  1  0     0  0
 12 13  2  0     0  0
M  END
