# Supplementary material for: Genome-scale reconstruction and in silico analysis of the Ralstonia eutropha H16 for polyhydroxyalkanoate synthesis, lithoautotrophic growth, and 2-methyl citric acid production
Source: BMC Syst Biol. 2011 Jun 28;5:101. doi: 10.1186/1752-0509-5-101 (PMC3154180; doi:10.1186/1752-0509-5-101)
Supplement: Additional file 7 — mol files for each metabolite to estimate the charges of metabolites for pH 6, 7, and 8 using MarvinBeans software [file 1752-0509-5-101-S7.ZIP › Additional file 7/4c2hhd.mol]

4-Carboxy-2-hydroxyhexa-2,4-dienedioate 
 
 
 14 13  0  0  0  0  0  0  0  0999 V2000
   17.3823  -17.1830    0.0000 C   0  0  0  0  0  0  0  0  0  0  0  0
   18.5912  -17.8738    0.0000 C   0  0  0  0  0  0  0  0  0  0  0  0
   16.1797  -17.8738    0.0000 C   0  0  0  0  0  0  0  0  0  0  0  0
   17.3823  -15.7186    0.0000 C   0  0  0  0  0  0  0  0  0  0  0  0
   19.7938  -17.1830    0.0000 C   0  0  0  0  0  0  0  0  0  0  0  0
   14.9773  -17.1830    0.0000 C   0  0  0  0  0  0  0  0  0  0  0  0
   18.5212  -14.9578    0.0000 O   0  0  0  0  0  0  0  0  0  0  0  0
   16.2497  -14.9578    0.0000 O   0  0  0  0  0  0  0  0  0  0  0  0
   20.9964  -17.8738    0.0000 C   0  0  0  0  0  0  0  0  0  0  0  0
   19.7938  -15.8586    0.0000 O   0  0  0  0  0  0  0  0  0  0  0  0
   14.9773  -15.8586    0.0000 O   0  0  0  0  0  0  0  0  0  0  0  0
   13.7683  -17.8738    0.0000 O   0  0  0  0  0  0  0  0  0  0  0  0
   21.0348  -19.3834    0.0000 O   0  0  0  0  0  0  0  0  0  0  0  0
   22.2052  -17.1767    0.0000 O   0  0  0  0  0  0  0  0  0  0  0  0
  1  2  1  0     0  0
  1  3  2  0     0  0
  1  4  1  0     0  0
  2  5  2  0     0  0
  3  6  1  0     0  0
  4  7  1  0     0  0
  4  8  2  0     0  0
  5  9  1  0     0  0
  5 10  1  0     0  0
  6 11  1  0     0  0
  6 12  2  0     0  0
  9 13  1  0     0  0
  9 14  2  0     0  0
M  END
