# Supplementary material for: Genome-scale reconstruction and in silico analysis of the Ralstonia eutropha H16 for polyhydroxyalkanoate synthesis, lithoautotrophic growth, and 2-methyl citric acid production
Source: BMC Syst Biol. 2011 Jun 28;5:101. doi: 10.1186/1752-0509-5-101 (PMC3154180; doi:10.1186/1752-0509-5-101)
Supplement: Additional file 7 — mol files for each metabolite to estimate the charges of metabolites for pH 6, 7, and 8 using MarvinBeans software [file 1752-0509-5-101-S7.ZIP › Additional file 7/4c2hmucsah.mol]

4-Carboxy-2-hydroxy-cis,cis-muconate 
 
 
 14 13  0  0  0  0  0  0  0  0999 V2000
   18.0492  -17.7154    0.0000 C   0  0  0  0  0  0  0  0  0  0  0  0
   18.0492  -16.4168    0.0000 C   0  0  0  0  0  0  0  0  0  0  0  0
   16.8089  -18.4520    0.0000 C   0  0  0  0  0  0  0  0  0  0  0  0
   18.7857  -18.9170    0.0000 C   0  0  0  0  0  0  0  0  0  0  0  0
   19.2704  -15.7125    0.0000 C   0  0  0  0  0  0  0  0  0  0  0  0
   15.5942  -17.7477    0.0000 C   0  0  0  0  0  0  0  0  0  0  0  0
   18.1075  -20.1512    0.0000 O   0  0  0  0  0  0  0  0  0  0  0  0
   20.1878  -18.8718    0.0000 O   0  0  0  0  0  0  0  0  0  0  0  0
   20.4849  -16.4168    0.0000 C   0  0  0  0  0  0  0  0  0  0  0  0
   19.2704  -14.3105    0.0000 O   0  0  0  0  0  0  0  0  0  0  0  0
   15.6006  -16.3456    0.0000 O   0  0  0  0  0  0  0  0  0  0  0  0
   14.3795  -18.4583    0.0000 O   0  0  0  0  0  0  0  0  0  0  0  0
   20.4786  -17.8187    0.0000 O   0  0  0  0  0  0  0  0  0  0  0  0
   21.6996  -15.7060    0.0000 O   0  0  0  0  0  0  0  0  0  0  0  0
  1  2  1  0     0  0
  1  3  2  0     0  0
  1  4  1  0     0  0
  2  5  2  0     0  0
  3  6  1  0     0  0
  4  7  1  0     0  0
  4  8  2  0     0  0
  5  9  1  0     0  0
  5 10  1  0     0  0
  6 11  1  0     0  0
  6 12  2  0     0  0
  9 13  1  0     0  0
  9 14  2  0     0  0
M  END
