# Supplementary material for: Genome-scale reconstruction and in silico analysis of the Ralstonia eutropha H16 for polyhydroxyalkanoate synthesis, lithoautotrophic growth, and 2-methyl citric acid production
Source: BMC Syst Biol. 2011 Jun 28;5:101. doi: 10.1186/1752-0509-5-101 (PMC3154180; doi:10.1186/1752-0509-5-101)
Supplement: Additional file 7 — mol files for each metabolite to estimate the charges of metabolites for pH 6, 7, and 8 using MarvinBeans software [file 1752-0509-5-101-S7.ZIP › Additional file 7/4c2o4pent.mol]

4-Carboxy-2-oxo-4-pentanoate


 11 10  0     0  0            999 V2000
    0.5276   -0.1276    0.0000 C   0  0  0  0  0  0           0  0  0
    1.3586   -0.1241    0.0000 C   0  0  0  0  0  0           0  0  0
    0.1138    0.5862    0.0000 C   0  0  0  0  0  0           0  0  0
    0.1172   -0.8483    0.0000 C   0  0  0  0  0  0           0  0  0
    1.7690   -0.8414    0.0000 O   0  0  0  0  0  0           0  0  0
    1.7690    0.5931    0.0000 O   0  0  0  0  0  0           0  0  0
   -0.7138    0.5828    0.0000 C   0  0  0  0  0  0           0  0  0
   -1.1310   -0.1379    0.0000 C   0  0  0  0  0  0           0  0  0
   -1.1379    1.2966    0.0000 O   0  0  0  0  0  0           0  0  0
   -1.9586   -0.1345    0.0000 O   0  0  0  0  0  0           0  0  0
   -0.7172   -0.8483    0.0000 O   0  0  0  0  0  0           0  0  0
  1  2  1  0     0  0
  1  3  1  0     0  0
  1  4  2  0     0  0
  2  5  1  0     0  0
  2  6  2  0     0  0
  3  7  1  0     0  0
  7  8  1  0     0  0
  7  9  2  0     0  0
  8 10  1  0     0  0
  8 11  2  0     0  0
M  END
