# Supplementary material for: Genome-scale reconstruction and in silico analysis of the Ralstonia eutropha H16 for polyhydroxyalkanoate synthesis, lithoautotrophic growth, and 2-methyl citric acid production
Source: BMC Syst Biol. 2011 Jun 28;5:101. doi: 10.1186/1752-0509-5-101 (PMC3154180; doi:10.1186/1752-0509-5-101)
Supplement: Additional file 7 — mol files for each metabolite to estimate the charges of metabolites for pH 6, 7, and 8 using MarvinBeans software [file 1752-0509-5-101-S7.ZIP › Additional file 7/4c4h2oadip.mol]

4-Carboxy-4-hydroxy-2-oxoadipate


 15 14  0     0  0            999 V2000
   -0.1172   -0.2379    0.0000 C   0  0  3  0  0  0           0  0  0
   -0.1172    0.5241    0.0000 C   0  0  0  0  0  0           0  0  0
   -0.8448   -0.6690    0.0000 C   0  0  0  0  0  0           0  0  0
    0.3172   -0.9414    0.0000 C   0  0  0  0  0  0           0  0  0
   -0.7655    0.4103    0.0000 O   0  0  0  0  0  0           0  0  0
    0.6000    0.9379    0.0000 C   0  0  0  0  0  0           0  0  0
   -1.5552   -0.2552    0.0000 C   0  0  0  0  0  0           0  0  0
   -0.0828   -1.6690    0.0000 O   0  0  0  0  0  0           0  0  0
    1.1414   -0.9172    0.0000 O   0  0  0  0  0  0           0  0  0
    1.3138    0.5241    0.0000 C   0  0  0  0  0  0           0  0  0
    0.6000    1.7621    0.0000 O   0  0  0  0  0  0           0  0  0
   -1.5517    0.5655    0.0000 O   0  0  0  0  0  0           0  0  0
   -2.2724   -0.6724    0.0000 O   0  0  0  0  0  0           0  0  0
    1.3103   -0.3000    0.0000 O   0  0  0  0  0  0           0  0  0
    2.0276    0.9414    0.0000 O   0  0  0  0  0  0           0  0  0
  1  2  1  0     0  0
  1  3  1  0     0  0
  1  4  1  0     0  0
  1  5  1  0     0  0
  2  6  1  0     0  0
  3  7  1  0     0  0
  4  8  1  0     0  0
  4  9  2  0     0  0
  6 10  1  0     0  0
  6 11  2  0     0  0
  7 12  1  0     0  0
  7 13  2  0     0  0
 10 14  1  0     0  0
 10 15  2  0     0  0
M  END
