# Supplementary material for: Genome-scale reconstruction and in silico analysis of the Ralstonia eutropha H16 for polyhydroxyalkanoate synthesis, lithoautotrophic growth, and 2-methyl citric acid production
Source: BMC Syst Biol. 2011 Jun 28;5:101. doi: 10.1186/1752-0509-5-101 (PMC3154180; doi:10.1186/1752-0509-5-101)
Supplement: Additional file 7 — mol files for each metabolite to estimate the charges of metabolites for pH 6, 7, and 8 using MarvinBeans software [file 1752-0509-5-101-S7.ZIP › Additional file 7/4chbenz.mol]

4-Chlorobenzoate


 10 10  0     0  0            999 V2000
    0.0000    0.3793    0.0000 C   0  0  0  0  0  0           0  0  0
   -0.0034    1.1310    0.0000 C   0  0  0  0  0  0           0  0  0
   -0.6517    0.0034    0.0000 C   0  0  0  0  0  0           0  0  0
    0.6586    0.0034    0.0000 C   0  0  0  0  0  0           0  0  0
    0.6448    1.5069    0.0000 O   0  0  0  0  0  0           0  0  0
   -0.6517    1.5035    0.0000 O   0  0  0  0  0  0           0  0  0
   -0.6517   -0.7517    0.0000 C   0  0  0  0  0  0           0  0  0
    0.6586   -0.7517    0.0000 C   0  0  0  0  0  0           0  0  0
    0.0000   -1.1379    0.0000 C   0  0  0  0  0  0           0  0  0
   -0.0034   -1.8862    0.0000 Cl  0  0  0  0  0  0           0  0  0
  1  2  1  0     0  0
  1  3  2  0     0  0
  1  4  1  0     0  0
  2  5  1  0     0  0
  2  6  2  0     0  0
  3  7  1  0     0  0
  4  8  2  0     0  0
  7  9  2  0     0  0
  9 10  1  0     0  0
  8  9  1  0     0  0
M  END
