# Supplementary material for: Genome-scale reconstruction and in silico analysis of the Ralstonia eutropha H16 for polyhydroxyalkanoate synthesis, lithoautotrophic growth, and 2-methyl citric acid production
Source: BMC Syst Biol. 2011 Jun 28;5:101. doi: 10.1186/1752-0509-5-101 (PMC3154180; doi:10.1186/1752-0509-5-101)
Supplement: Additional file 7 — mol files for each metabolite to estimate the charges of metabolites for pH 6, 7, and 8 using MarvinBeans software [file 1752-0509-5-101-S7.ZIP › Additional file 7/4chcat.mol]

4-Chlorocatechol


  9  9  0     0  0            999 V2000
    0.5103    0.2966    0.0000 C   0  0  0  0  0  0           0  0  0
   -0.1448    0.6724    0.0000 C   0  0  0  0  0  0           0  0  0
    0.5103   -0.4621    0.0000 C   0  0  0  0  0  0           0  0  0
    1.1586    0.6724    0.0000 O   0  0  0  0  0  0           0  0  0
   -0.7966    0.2966    0.0000 C   0  0  0  0  0  0           0  0  0
   -0.1483    1.4207    0.0000 O   0  0  0  0  0  0           0  0  0
   -0.1448   -0.8448    0.0000 C   0  0  0  0  0  0           0  0  0
   -0.7966   -0.4621    0.0000 C   0  0  0  0  0  0           0  0  0
   -0.1483   -1.5931    0.0000 Cl  0  0  0  0  0  0           0  0  0
  1  2  1  0     0  0
  1  3  2  0     0  0
  1  4  1  0     0  0
  2  5  2  0     0  0
  2  6  1  0     0  0
  3  7  1  0     0  0
  5  8  1  0     0  0
  7  9  1  0     0  0
  7  8  2  0     0  0
M  END
