# Supplementary material for: Genome-scale reconstruction and in silico analysis of the Ralstonia eutropha H16 for polyhydroxyalkanoate synthesis, lithoautotrophic growth, and 2-methyl citric acid production
Source: BMC Syst Biol. 2011 Jun 28;5:101. doi: 10.1186/1752-0509-5-101 (PMC3154180; doi:10.1186/1752-0509-5-101)
Supplement: Additional file 7 — mol files for each metabolite to estimate the charges of metabolites for pH 6, 7, and 8 using MarvinBeans software [file 1752-0509-5-101-S7.ZIP › Additional file 7/4chphac.mol]

4-Chlorophenylacetate


 11 11  0     0  0            999 V2000
    0.0655    0.3379    0.0000 C   0  0  0  0  0  0           0  0  0
    0.0655   -0.4862    0.0000 C   0  0  0  0  0  0           0  0  0
   -0.6483    0.7517    0.0000 C   0  0  0  0  0  0           0  0  0
    0.7793    0.7483    0.0000 C   0  0  0  0  0  0           0  0  0
   -0.6483   -0.9000    0.0000 C   0  0  0  0  0  0           0  0  0
   -1.3655    0.3379    0.0000 C   0  0  0  0  0  0           0  0  0
    1.4931    0.3379    0.0000 C   0  0  0  0  0  0           0  0  0
   -1.3655   -0.4862    0.0000 C   0  0  0  0  0  0           0  0  0
    2.2103    0.7483    0.0000 O   0  0  0  0  0  0           0  0  0
    1.4931   -0.4897    0.0000 O   0  0  0  0  0  0           0  0  0
   -2.0793   -0.9000    0.0000 Cl  0  0  0  0  0  0           0  0  0
  1  2  1  0     0  0
  1  3  2  0     0  0
  1  4  1  0     0  0
  2  5  2  0     0  0
  3  6  1  0     0  0
  4  7  1  0     0  0
  5  8  1  0     0  0
  7  9  1  0     0  0
  7 10  2  0     0  0
  8 11  1  0     0  0
  6  8  2  0     0  0
M  END
