# Supplementary material for: Genome-scale reconstruction and in silico analysis of the Ralstonia eutropha H16 for polyhydroxyalkanoate synthesis, lithoautotrophic growth, and 2-methyl citric acid production
Source: BMC Syst Biol. 2011 Jun 28;5:101. doi: 10.1186/1752-0509-5-101 (PMC3154180; doi:10.1186/1752-0509-5-101)
Supplement: Additional file 7 — mol files for each metabolite to estimate the charges of metabolites for pH 6, 7, and 8 using MarvinBeans software [file 1752-0509-5-101-S7.ZIP › Additional file 7/4cresol.mol]

4-Cresol 
 
 
  8  8  0  0  0  0  0  0  0  0999 V2000
   25.6900  -20.4533    0.0000 C   0  0  0  0  0  0  0  0  0  0  0  0
   24.4815  -19.7371    0.0000 C   0  0  0  0  0  0  0  0  0  0  0  0
   26.9050  -19.7371    0.0000 C   0  0  0  0  0  0  0  0  0  0  0  0
   25.6837  -21.8407    0.0000 C   0  0  0  0  0  0  0  0  0  0  0  0
   24.4815  -18.3301    0.0000 C   0  0  0  0  0  0  0  0  0  0  0  0
   26.9050  -18.3301    0.0000 C   0  0  0  0  0  0  0  0  0  0  0  0
   25.6900  -17.6395    0.0000 C   0  0  0  0  0  0  0  0  0  0  0  0
   25.6837  -16.2456    0.0000 O   0  0  0  0  0  0  0  0  0  0  0  0
  1  2  1  0     0  0
  1  3  2  0     0  0
  1  4  1  0     0  0
  2  5  2  0     0  0
  3  6  1  0     0  0
  5  7  1  0     0  0
  7  8  1  0     0  0
  6  7  2  0     0  0
M  END
