# Supplementary material for: Genome-scale reconstruction and in silico analysis of the Ralstonia eutropha H16 for polyhydroxyalkanoate synthesis, lithoautotrophic growth, and 2-methyl citric acid production
Source: BMC Syst Biol. 2011 Jun 28;5:101. doi: 10.1186/1752-0509-5-101 (PMC3154180; doi:10.1186/1752-0509-5-101)
Supplement: Additional file 7 — mol files for each metabolite to estimate the charges of metabolites for pH 6, 7, and 8 using MarvinBeans software [file 1752-0509-5-101-S7.ZIP › Additional file 7/4ethp.mol]

4-Ethylphenol


  9  9  0  0  0  0  0  0  0  0999 V2000
   14.9417  -65.3000    0.0000 C   0  0  0  0  0  0  0  0  0  0  0  0
   14.9417  -66.1292    0.0000 C   0  0  0  0  0  0  0  0  0  0  0  0
   15.6620  -66.5458    0.0000 C   0  0  0  0  0  0  0  0  0  0  0  0
   16.3740  -66.1292    0.0000 C   0  0  0  0  0  0  0  0  0  0  0  0
   16.3740  -65.3000    0.0000 C   0  0  0  0  0  0  0  0  0  0  0  0
   15.6620  -64.8875    0.0000 C   0  0  0  0  0  0  0  0  0  0  0  0
   14.2232  -66.5462    0.0000 O   0  0  0  0  0  0  0  0  0  0  0  0
   17.0930  -64.8880    0.0000 C   0  0  0  0  0  0  0  0  0  0  0  0
   17.8061  -65.3029    0.0000 C   0  0  0  0  0  0  0  0  0  0  0  0
  3  4  2  0  0  0  0
  4  5  1  0  0  0  0
  5  6  2  0  0  0  0
  6  1  1  0  0  0  0
  2  7  1  0  0  0  0
  1  2  2  0  0  0  0
  5  8  1  0  0  0  0
  2  3  1  0  0  0  0
  8  9  1  0  0  0  0
M  END
