# Supplementary material for: Genome-scale reconstruction and in silico analysis of the Ralstonia eutropha H16 for polyhydroxyalkanoate synthesis, lithoautotrophic growth, and 2-methyl citric acid production
Source: BMC Syst Biol. 2011 Jun 28;5:101. doi: 10.1186/1752-0509-5-101 (PMC3154180; doi:10.1186/1752-0509-5-101)
Supplement: Additional file 7 — mol files for each metabolite to estimate the charges of metabolites for pH 6, 7, and 8 using MarvinBeans software [file 1752-0509-5-101-S7.ZIP › Additional file 7/4fchcd.mol]

4-Fluorocyclohexadiene-cis,cis-1,2-diol 
 
 
  9  9  0  0  1  0  0  0  0  0999 V2000
   24.9327  -19.6079    0.0000 C   0  0  0  0  0  0  0  0  0  0  0  0
   24.9327  -21.0082    0.0000 C   0  0  0  0  0  0  0  0  0  0  0  0
   26.1483  -21.7083    0.0000 C   0  0  0  0  0  0  0  0  0  0  0  0
   27.3568  -21.0082    0.0000 C   0  0  0  0  0  0  0  0  0  0  0  0
   27.3568  -19.6079    0.0000 C   0  0  0  0  0  0  0  0  0  0  0  0
   26.1483  -18.9077    0.0000 C   0  0  0  0  0  0  0  0  0  0  0  0
   26.2049  -17.5074    0.0000 F   0  0  0  0  0  0  0  0  0  0  0  0
   28.5760  -21.7110    0.0000 O   0  0  0  0  0  0  0  0  0  0  0  0
   26.1503  -23.0997    0.0000 O   0  0  0  0  0  0  0  0  0  0  0  0
  1  2  2  0     0  0
  2  3  1  0     0  0
  3  4  1  0     0  0
  4  5  1  0     0  0
  5  6  2  0     0  0
  6  1  1  0     0  0
  6  7  1  0     0  0
  4  8  1  1     0  0
  3  9  1  1     0  0
M  END
