# Supplementary material for: Genome-scale reconstruction and in silico analysis of the Ralstonia eutropha H16 for polyhydroxyalkanoate synthesis, lithoautotrophic growth, and 2-methyl citric acid production
Source: BMC Syst Biol. 2011 Jun 28;5:101. doi: 10.1186/1752-0509-5-101 (PMC3154180; doi:10.1186/1752-0509-5-101)
Supplement: Additional file 7 — mol files for each metabolite to estimate the charges of metabolites for pH 6, 7, and 8 using MarvinBeans software [file 1752-0509-5-101-S7.ZIP › Additional file 7/4fchdc.mol]

4-Fluorocyclohexadiene-cis,cis-1,2-diol-1-carboxylate 
 
 
 12 12  0  0  1  0  0  0  0  0999 V2000
   25.4100  -18.5500    0.0000 C   0  0  0  0  0  0  0  0  0  0  0  0
   26.6700  -19.2500    0.0000 C   0  0  0  0  0  0  0  0  0  0  0  0
   24.2200  -19.2500    0.0000 C   0  0  0  0  0  0  0  0  0  0  0  0
   25.4100  -17.1500    0.0000 C   0  0  0  0  0  0  0  0  0  0  0  0
   26.6700  -20.6500    0.0000 C   0  0  0  0  0  0  0  0  0  0  0  0
   24.2200  -20.6500    0.0000 C   0  0  0  0  0  0  0  0  0  0  0  0
   26.6700  -16.4500    0.0000 O   0  0  0  0  0  0  0  0  0  0  0  0
   24.2900  -16.4500    0.0000 O   0  0  0  0  0  0  0  0  0  0  0  0
   25.4100  -21.3500    0.0000 C   0  0  0  0  0  0  0  0  0  0  0  0
   25.4100  -22.7500    0.0000 F   0  0  0  0  0  0  0  0  0  0  0  0
   26.6000  -17.8500    0.0000 O   0  0  0  0  0  0  0  0  0  0  0  0
   28.0000  -18.8300    0.0000 O   0  0  0  0  0  0  0  0  0  0  0  0
  1  2  1  0     0  0
  1  3  1  0     0  0
  1  4  1  0     0  0
  2  5  1  0     0  0
  3  6  2  0     0  0
  4  7  1  0     0  0
  4  8  2  0     0  0
  5  9  2  0     0  0
  6  9  1  0     0  0
  9 10  1  0     0  0
  1 11  1  1     0  0
  2 12  1  1     0  0
M  END
