# Supplementary material for: Genome-scale reconstruction and in silico analysis of the Ralstonia eutropha H16 for polyhydroxyalkanoate synthesis, lithoautotrophic growth, and 2-methyl citric acid production
Source: BMC Syst Biol. 2011 Jun 28;5:101. doi: 10.1186/1752-0509-5-101 (PMC3154180; doi:10.1186/1752-0509-5-101)
Supplement: Additional file 7 — mol files for each metabolite to estimate the charges of metabolites for pH 6, 7, and 8 using MarvinBeans software [file 1752-0509-5-101-S7.ZIP › Additional file 7/4flrbz.mol]

4-Fluorobenzoate 
 
 
 10 10  0  0  0  0  0  0  0  0999 V2000
   18.4100  -13.7162    0.0000 C   0  0  0  0  0  0  0  0  0  0  0  0
   18.4037  -12.3214    0.0000 C   0  0  0  0  0  0  0  0  0  0  0  0
   17.2008  -14.4072    0.0000 C   0  0  0  0  0  0  0  0  0  0  0  0
   19.6320  -14.4072    0.0000 C   0  0  0  0  0  0  0  0  0  0  0  0
   19.6129  -11.6302    0.0000 O   0  0  0  0  0  0  0  0  0  0  0  0
   17.1943  -11.6367    0.0000 O   0  0  0  0  0  0  0  0  0  0  0  0
   17.2008  -15.8148    0.0000 C   0  0  0  0  0  0  0  0  0  0  0  0
   19.6320  -15.8148    0.0000 C   0  0  0  0  0  0  0  0  0  0  0  0
   18.4100  -16.5251    0.0000 C   0  0  0  0  0  0  0  0  0  0  0  0
   18.4037  -17.9199    0.0000 F   0  0  0  0  0  0  0  0  0  0  0  0
  1  2  1  0     0  0
  1  3  2  0     0  0
  1  4  1  0     0  0
  2  5  1  0     0  0
  2  6  2  0     0  0
  3  7  1  0     0  0
  4  8  2  0     0  0
  7  9  2  0     0  0
  9 10  1  0     0  0
  8  9  1  0     0  0
M  END
