# Supplementary material for: Genome-scale reconstruction and in silico analysis of the Ralstonia eutropha H16 for polyhydroxyalkanoate synthesis, lithoautotrophic growth, and 2-methyl citric acid production
Source: BMC Syst Biol. 2011 Jun 28;5:101. doi: 10.1186/1752-0509-5-101 (PMC3154180; doi:10.1186/1752-0509-5-101)
Supplement: Additional file 7 — mol files for each metabolite to estimate the charges of metabolites for pH 6, 7, and 8 using MarvinBeans software [file 1752-0509-5-101-S7.ZIP › Additional file 7/4flthr.mol]

C4H8FNO3
  Marvin  03080717312D  
 
  9  8  0  0  1  0  0  0  0  0999 V2000
   28.1616  -20.6431    0.0000 C   0  0  1  0  0  0  0  0  0  0  0  0
   29.4049  -19.9836    0.0000 C   0  0  1  0  0  0  0  0  0  0  0  0
   26.9941  -19.9018    0.0000 C   0  0  0  0  0  0  0  0  0  0  0  0
   28.1090  -22.0383    0.0000 N   0  0  0  0  0  0  0  0  0  0  0  0
   30.5898  -20.7365    0.0000 C   0  0  0  0  0  0  0  0  0  0  0  0
   29.4575  -18.5886    0.0000 O   0  0  0  0  0  0  0  0  0  0  0  0
   25.7508  -20.5556    0.0000 O   0  0  0  0  0  0  0  0  0  0  0  0
   26.9883  -18.5068    0.0000 O   0  0  0  0  0  0  0  0  0  0  0  0
   31.8416  -20.0826    0.0000 F   0  0  0  0  0  0  0  0  0  0  0  0
  1  2  1  0     0  0
  1  3  1  0     0  0
  1  4  1  6     0  0
  2  5  1  0     0  0
  2  6  1  6     0  0
  3  7  1  0     0  0
  3  8  2  0     0  0
  5  9  1  0     0  0
M  END
