# Supplementary material for: Genome-scale reconstruction and in silico analysis of the Ralstonia eutropha H16 for polyhydroxyalkanoate synthesis, lithoautotrophic growth, and 2-methyl citric acid production
Source: BMC Syst Biol. 2011 Jun 28;5:101. doi: 10.1186/1752-0509-5-101 (PMC3154180; doi:10.1186/1752-0509-5-101)
Supplement: Additional file 7 — mol files for each metabolite to estimate the charges of metabolites for pH 6, 7, and 8 using MarvinBeans software [file 1752-0509-5-101-S7.ZIP › Additional file 7/4fmuclac.mol]

4-Fluoromuconolactone 
 
 
 11 11  0  0  0  0  0  0  0  0999 V2000
   25.8214  -19.7624    0.0000 C   0  0  3  0  0  0  0  0  0  0  0  0
   26.9470  -18.9453    0.0000 O   0  0  0  0  0  0  0  0  0  0  0  0
   26.2458  -21.1003    0.0000 C   0  0  0  0  0  0  0  0  0  0  0  0
   24.4962  -19.3249    0.0000 C   0  0  0  0  0  0  0  0  0  0  0  0
   28.0856  -19.7624    0.0000 C   0  0  0  0  0  0  0  0  0  0  0  0
   27.6545  -21.1003    0.0000 C   0  0  0  0  0  0  0  0  0  0  0  0
   24.2066  -17.9548    0.0000 C   0  0  0  0  0  0  0  0  0  0  0  0
   29.4170  -19.3249    0.0000 O   0  0  0  0  0  0  0  0  0  0  0  0
   25.2552  -17.0284    0.0000 O   0  0  0  0  0  0  0  0  0  0  0  0
   22.8816  -17.5239    0.0000 O   0  0  0  0  0  0  0  0  0  0  0  0
   24.6090  -20.4624    0.0000 F   0  0  0  0  0  0  0  0  0  0  0  0
  1  2  1  0     0  0
  1  3  1  0     0  0
  1  4  1  0     0  0
  2  5  1  0     0  0
  3  6  2  0     0  0
  4  7  1  0     0  0
  5  8  2  0     0  0
  7  9  1  0     0  0
  7 10  2  0     0  0
  5  6  1  0     0  0
  1 11  1  0     0  0
M  END
