# Supplementary material for: Genome-scale reconstruction and in silico analysis of the Ralstonia eutropha H16 for polyhydroxyalkanoate synthesis, lithoautotrophic growth, and 2-methyl citric acid production
Source: BMC Syst Biol. 2011 Jun 28;5:101. doi: 10.1186/1752-0509-5-101 (PMC3154180; doi:10.1186/1752-0509-5-101)
Supplement: Additional file 7 — mol files for each metabolite to estimate the charges of metabolites for pH 6, 7, and 8 using MarvinBeans software [file 1752-0509-5-101-S7.ZIP › Additional file 7/4h2ohep.mol]

4-Hydroxy-2-oxo-heptanedioate


 13 12  0     0  0            999 V2000
    0.6000   -0.2241    0.0000 C   0  0  0  0  0  0           0  0  0
   -0.1103    0.1862    0.0000 C   0  0  3  0  0  0           0  0  0
    1.3172    0.1897    0.0000 C   0  0  0  0  0  0           0  0  0
   -0.8276   -0.2276    0.0000 C   0  0  0  0  0  0           0  0  0
   -0.0793    1.0586    0.0000 O   0  0  0  0  0  0           0  0  0
    2.0345   -0.2207    0.0000 C   0  0  0  0  0  0           0  0  0
    1.3172    1.0138    0.0000 O   0  0  0  0  0  0           0  0  0
   -1.5448    0.1793    0.0000 C   0  0  0  0  0  0           0  0  0
    2.7517    0.1931    0.0000 O   0  0  0  0  0  0           0  0  0
    2.0379   -1.0448    0.0000 O   0  0  0  0  0  0           0  0  0
   -2.2621   -0.2310    0.0000 C   0  0  0  0  0  0           0  0  0
   -2.9759    0.1828    0.0000 O   0  0  0  0  0  0           0  0  0
   -2.2621   -1.0552    0.0000 O   0  0  0  0  0  0           0  0  0
  1  2  1  0     0  0
  1  3  1  0     0  0
  2  4  1  0     0  0
  2  5  1  0     0  0
  3  6  1  0     0  0
  3  7  2  0     0  0
  4  8  1  0     0  0
  6  9  1  0     0  0
  6 10  2  0     0  0
  8 11  1  0     0  0
 11 12  1  0     0  0
 11 13  2  0     0  0
M  END
