# Supplementary material for: Genome-scale reconstruction and in silico analysis of the Ralstonia eutropha H16 for polyhydroxyalkanoate synthesis, lithoautotrophic growth, and 2-methyl citric acid production
Source: BMC Syst Biol. 2011 Jun 28;5:101. doi: 10.1186/1752-0509-5-101 (PMC3154180; doi:10.1186/1752-0509-5-101)
Supplement: Additional file 7 — mol files for each metabolite to estimate the charges of metabolites for pH 6, 7, and 8 using MarvinBeans software [file 1752-0509-5-101-S7.ZIP › Additional file 7/4hac.mol]

4-Hydroxyphenylacetaldehyde


 10 10  0     0  0            999 V2000
   -0.1448    0.3345    0.0000 C   0  0  0  0  0  0           0  0  0
    0.5759   -0.0828    0.0000 C   0  0  0  0  0  0           0  0  0
   -0.8690   -0.0724    0.0000 C   0  0  0  0  0  0           0  0  0
   -0.1414    1.1586    0.0000 C   0  0  0  0  0  0           0  0  0
    0.5759   -0.9069    0.0000 C   0  0  0  0  0  0           0  0  0
   -0.8690   -0.9103    0.0000 C   0  0  0  0  0  0           0  0  0
    0.5759    1.5690    0.0000 C   0  0  0  0  0  0           0  0  0
   -0.1448   -1.3276    0.0000 C   0  0  0  0  0  0           0  0  0
    0.5828    2.3931    0.0000 O   0  0  0  0  0  0           0  0  0
   -0.1414   -2.1517    0.0000 O   0  0  0  0  0  0           0  0  0
  1  2  1  0     0  0
  1  3  2  0     0  0
  1  4  1  0     0  0
  2  5  2  0     0  0
  3  6  1  0     0  0
  4  7  1  0     0  0
  5  8  1  0     0  0
  7  9  2  0     0  0
  8 10  1  0     0  0
  6  8  2  0     0  0
M  END
