# Supplementary material for: Genome-scale reconstruction and in silico analysis of the Ralstonia eutropha H16 for polyhydroxyalkanoate synthesis, lithoautotrophic growth, and 2-methyl citric acid production
Source: BMC Syst Biol. 2011 Jun 28;5:101. doi: 10.1186/1752-0509-5-101 (PMC3154180; doi:10.1186/1752-0509-5-101)
Supplement: Additional file 7 — mol files for each metabolite to estimate the charges of metabolites for pH 6, 7, and 8 using MarvinBeans software [file 1752-0509-5-101-S7.ZIP › Additional file 7/4hactph.mol]

4'-Hydroxyacetophenone


 10 10  0     0  0            999 V2000
    4.1042  -11.8958    0.0000 C   0  0  0  0  0  0           0  0  0
    4.1042  -12.7250    0.0000 C   0  0  0  0  0  0           0  0  0
    4.8245  -13.1375    0.0000 C   0  0  0  0  0  0           0  0  0
    5.5407  -12.7250    0.0000 C   0  0  0  0  0  0           0  0  0
    5.5407  -11.8958    0.0000 C   0  0  0  0  0  0           0  0  0
    4.8245  -11.4792    0.0000 C   0  0  0  0  0  0           0  0  0
    4.8256  -10.6500    0.0000 C   0  0  0  0  0  0           0  0  0
    5.5447  -10.2384    0.0000 C   0  0  0  0  0  0           0  0  0
    4.1074  -10.2366    0.0000 O   0  0  0  0  0  0           0  0  0
    4.8256  -13.9667    0.0000 O   0  0  0  0  0  0           0  0  0
  4  5  2  0     0  0
  5  6  1  0     0  0
  6  1  2  0     0  0
  6  7  1  0     0  0
  1  2  1  0     0  0
  7  8  1  0     0  0
  2  3  2  0     0  0
  7  9  2  0     0  0
  3  4  1  0     0  0
  3 10  1  0     0  0
M  END
