# Supplementary material for: Genome-scale reconstruction and in silico analysis of the Ralstonia eutropha H16 for polyhydroxyalkanoate synthesis, lithoautotrophic growth, and 2-methyl citric acid production
Source: BMC Syst Biol. 2011 Jun 28;5:101. doi: 10.1186/1752-0509-5-101 (PMC3154180; doi:10.1186/1752-0509-5-101)
Supplement: Additional file 7 — mol files for each metabolite to estimate the charges of metabolites for pH 6, 7, and 8 using MarvinBeans software [file 1752-0509-5-101-S7.ZIP › Additional file 7/4hbt.mol]

4-Hydroxybutanoic acid 
 
 
  7  6  0  0  0  0  0  0  0  0999 V2000
   21.4948  -16.5200    0.0000 C   0  0  0  0  0  0  0  0  0  0  0  0
   21.4948  -17.9169    0.0000 C   0  0  0  0  0  0  0  0  0  0  0  0
   22.7114  -15.8183    0.0000 C   0  0  0  0  0  0  0  0  0  0  0  0
   20.2846  -18.6184    0.0000 O   0  0  0  0  0  0  0  0  0  0  0  0
   22.7814  -18.6884    0.0000 O   0  0  0  0  0  0  0  0  0  0  0  0
   22.7114  -14.4216    0.0000 C   0  0  0  0  0  0  0  0  0  0  0  0
   23.9216  -13.7199    0.0000 O   0  0  0  0  0  0  0  0  0  0  0  0
  1  2  1  0     0  0
  1  3  1  0     0  0
  2  4  1  0     0  0
  2  5  2  0     0  0
  3  6  1  0     0  0
  6  7  1  0     0  0
M  END
