# Supplementary material for: Genome-scale reconstruction and in silico analysis of the Ralstonia eutropha H16 for polyhydroxyalkanoate synthesis, lithoautotrophic growth, and 2-methyl citric acid production
Source: BMC Syst Biol. 2011 Jun 28;5:101. doi: 10.1186/1752-0509-5-101 (PMC3154180; doi:10.1186/1752-0509-5-101)
Supplement: Additional file 7 — mol files for each metabolite to estimate the charges of metabolites for pH 6, 7, and 8 using MarvinBeans software [file 1752-0509-5-101-S7.ZIP › Additional file 7/4hbzcoa.mol]

4-Hydroxybenzoyl-CoA


 57 60  0     1  0            999 V2000
    0.2138    2.7828    0.0000 N   0  0  3  0  0  0           0  0  0
   -0.0793    1.5448    0.0000 C   0  0  1  0  0  0           0  0  0
   -1.0345    2.7828    0.0000 C   0  0  0  0  0  0           0  0  0
    0.2172    3.5034    0.0000 C   0  0  0  0  0  0           0  0  0
   -0.2966    0.8724    0.0000 C   0  0  1  0  0  0           0  0  0
   -0.6724    1.9690    0.0000 O   0  0  0  0  0  0           0  0  0
   -1.0345    3.5034    0.0000 C   0  0  0  0  0  0           0  0  0
   -1.6586    2.4172    0.0000 N   0  0  0  0  0  0           0  0  0
   -0.4103    3.8690    0.0000 N   0  0  0  0  0  0           0  0  0
   -1.0276    0.8724    0.0000 C   0  0  1  0  0  0           0  0  0
    0.1207    0.2966    0.0000 O   0  0  0  0  0  0           0  0  0
   -1.2517    1.5552    0.0000 C   0  0  1  0  0  0           0  0  0
   -1.6586    3.8621    0.0000 C   0  0  0  0  0  0           0  0  0
   -2.2793    2.7828    0.0000 C   0  0  0  0  0  0           0  0  0
   -1.3897    0.3621    0.0000 O   0  0  0  0  0  0           0  0  0
   -1.9172    1.7621    0.0000 C   0  0  0  0  0  0           0  0  0
   -2.2793    3.5034    0.0000 N   0  0  0  0  0  0           0  0  0
   -1.6586    4.5724    0.0000 N   0  0  0  0  0  0           0  0  0
   -2.1483    0.3655    0.0000 P   0  0  3  0  0  0           0  0  0
   -2.8966    1.3035    0.0000 O   0  0  0  0  0  0           0  0  0
   -2.8483    0.3483    0.0000 O   0  0  0  0  0  0           0  0  0
   -2.2069    1.1379    0.0000 O   0  0  0  0  0  0           0  0  0
   -2.1552   -0.3517    0.0000 O   0  0  0  0  0  0           0  0  0
   -4.0379    1.2897    0.0000 P   0  0  3  0  0  0           0  0  0
   -4.0379   -0.2207    0.0000 O   0  0  0  0  0  0           0  0  0
   -4.0310    2.0103    0.0000 O   0  0  0  0  0  0           0  0  0
   -4.7517    1.3035    0.0000 O   0  0  0  0  0  0           0  0  0
   -4.0310   -1.6759    0.0000 P   0  0  3  0  0  0           0  0  0
   -3.2897   -1.6621    0.0000 O   0  0  0  0  0  0           0  0  0
   -4.0448   -2.5207    0.0000 O   0  0  0  0  0  0           0  0  0
   -4.7483   -1.6655    0.0000 O   0  0  0  0  0  0           0  0  0
   -2.6724   -1.3035    0.0000 C   0  0  0  0  0  0           0  0  0
   -2.0552   -1.6621    0.0000 C   0  0  3  0  0  0           0  0  0
   -1.1310   -1.2724    0.0000 C   0  0  3  0  0  0           0  0  0
   -2.0483   -2.3034    0.0000 C   0  0  0  0  0  0           0  0  0
   -2.0448   -0.9862    0.0000 C   0  0  0  0  0  0           0  0  0
   -0.5138   -1.6310    0.0000 C   0  0  0  0  0  0           0  0  0
   -1.1310   -0.5621    0.0000 O   0  0  0  0  0  0           0  0  0
    0.1034   -1.2724    0.0000 N   0  0  0  0  0  0           0  0  0
   -0.5138   -2.3414    0.0000 O   0  0  0  0  0  0           0  0  0
    0.7241   -1.6310    0.0000 C   0  0  0  0  0  0           0  0  0
    1.3414   -1.2724    0.0000 C   0  0  0  0  0  0           0  0  0
    1.9586   -1.6310    0.0000 C   0  0  0  0  0  0           0  0  0
    2.5759   -1.2724    0.0000 N   0  0  0  0  0  0           0  0  0
    1.9621   -2.3414    0.0000 O   0  0  0  0  0  0           0  0  0
    3.1931   -1.6310    0.0000 C   0  0  0  0  0  0           0  0  0
    3.8138   -1.2724    0.0000 C   0  0  0  0  0  0           0  0  0
    4.4276   -1.6310    0.0000 S   0  0  0  0  0  0           0  0  0
    5.0448   -1.2690    0.0000 C   0  0  0  0  0  0           0  0  0
    5.6655   -1.6276    0.0000 C   0  0  0  0  0  0           0  0  0
    5.0448   -0.5586    0.0000 O   0  0  0  0  0  0           0  0  0
    5.6655   -2.3448    0.0000 C   0  0  0  0  0  0           0  0  0
    6.2828   -1.2586    0.0000 C   0  0  0  0  0  0           0  0  0
    6.2828   -2.7034    0.0000 C   0  0  0  0  0  0           0  0  0
    6.9103   -1.6276    0.0000 C   0  0  0  0  0  0           0  0  0
    6.9103   -2.3448    0.0000 C   0  0  0  0  0  0           0  0  0
    7.5241   -2.7069    0.0000 O   0  0  0  0  0  0           0  0  0
  2  1  1  1     0  0
  1  3  1  0     0  0
  1  4  1  0     0  0
  2  5  1  0     0  0
  2  6  1  0     0  0
  3  7  2  0     0  0
  3  8  1  0     0  0
  4  9  2  0     0  0
  5 10  1  0     0  0
  5 11  1  6     0  0
  6 12  1  0     0  0
  7 13  1  0     0  0
  8 14  2  0     0  0
 10 15  1  6     0  0
 12 16  1  1     0  0
 13 17  2  0     0  0
 13 18  1  0     0  0
 15 19  1  0     0  0
 16 20  1  0     0  0
 19 21  1  0     0  0
 19 22  1  0     0  0
 19 23  2  0     0  0
 20 24  1  0     0  0
 24 25  1  0     0  0
 24 26  1  0     0  0
 24 27  2  0     0  0
 25 28  1  0     0  0
 28 29  1  0     0  0
 28 30  1  0     0  0
 28 31  2  0     0  0
 29 32  1  0     0  0
 32 33  1  0     0  0
 33 34  1  0     0  0
 33 35  1  0     0  0
 33 36  1  0     0  0
 34 37  1  0     0  0
 34 38  1  0     0  0
 37 39  1  0     0  0
 37 40  2  0     0  0
 39 41  1  0     0  0
 41 42  1  0     0  0
 42 43  1  0     0  0
 43 44  1  0     0  0
 43 45  2  0     0  0
 44 46  1  0     0  0
 46 47  1  0     0  0
 47 48  1  0     0  0
 48 49  1  0     0  0
 49 50  1  0     0  0
 49 51  2  0     0  0
 50 52  1  0     0  0
 50 53  2  0     0  0
 52 54  2  0     0  0
 53 55  1  0     0  0
 54 56  1  0     0  0
 56 57  1  0     0  0
  7  9  1  0     0  0
 10 12  1  0     0  0
 14 17  1  0     0  0
 55 56  2  0     0  0
M  END
