# Supplementary material for: Genome-scale reconstruction and in silico analysis of the Ralstonia eutropha H16 for polyhydroxyalkanoate synthesis, lithoautotrophic growth, and 2-methyl citric acid production
Source: BMC Syst Biol. 2011 Jun 28;5:101. doi: 10.1186/1752-0509-5-101 (PMC3154180; doi:10.1186/1752-0509-5-101)
Supplement: Additional file 7 — mol files for each metabolite to estimate the charges of metabolites for pH 6, 7, and 8 using MarvinBeans software [file 1752-0509-5-101-S7.ZIP › Additional file 7/4hglusa.mol]

L-4-Hydroxyglutamate semialdehyde


 10  9  0     1  0            999 V2000
    0.1966   -0.1862    0.0000 C   0  0  0  0  0  0           0  0  0
   -0.4483    0.1862    0.0000 C   0  0  1  0  0  0           0  0  0
    0.8414    0.1862    0.0000 C   0  0  2  0  0  0           0  0  0
   -1.0966   -0.1862    0.0000 C   0  0  0  0  0  0           0  0  0
   -0.4552    0.9379    0.0000 N   0  0  0  0  0  0           0  0  0
    1.4862   -0.1862    0.0000 C   0  0  0  0  0  0           0  0  0
    0.8379    0.9379    0.0000 O   0  0  0  0  0  0           0  0  0
   -1.7448    0.1862    0.0000 O   0  0  0  0  0  0           0  0  0
   -1.1000   -0.9379    0.0000 O   0  0  0  0  0  0           0  0  0
    1.4828   -0.9379    0.0000 O   0  0  0  0  0  0           0  0  0
  1  2  1  0     0  0
  1  3  1  0     0  0
  2  4  1  0     0  0
  2  5  1  1     0  0
  3  6  1  0     0  0
  3  7  1  1     0  0
  4  8  1  0     0  0
  4  9  2  0     0  0
  6 10  2  0     0  0
M  END
