# Supplementary material for: Genome-scale reconstruction and in silico analysis of the Ralstonia eutropha H16 for polyhydroxyalkanoate synthesis, lithoautotrophic growth, and 2-methyl citric acid production
Source: BMC Syst Biol. 2011 Jun 28;5:101. doi: 10.1186/1752-0509-5-101 (PMC3154180; doi:10.1186/1752-0509-5-101)
Supplement: Additional file 7 — mol files for each metabolite to estimate the charges of metabolites for pH 6, 7, and 8 using MarvinBeans software [file 1752-0509-5-101-S7.ZIP › Additional file 7/4hlt.mol]

4-Hydroxy-L-threonine


  9  8  0     0  0            999 V2000
   -0.2207   -0.3310    0.0000 C   0  0  1  0  0  0           0  0  0
    0.4724    0.1069    0.0000 C   0  0  1  0  0  0           0  0  0
   -0.9552    0.0552    0.0000 C   0  0  0  0  0  0           0  0  0
   -0.1931   -1.1586    0.0000 N   0  0  0  0  0  0           0  0  0
    1.2069   -0.2759    0.0000 C   0  0  0  0  0  0           0  0  0
    0.4379    0.9379    0.0000 O   0  0  0  0  0  0           0  0  0
   -1.6586   -0.3793    0.0000 O   0  0  0  0  0  0           0  0  0
   -0.9897    0.8828    0.0000 O   0  0  0  0  0  0           0  0  0
    1.9000    0.1621    0.0000 O   0  0  0  0  0  0           0  0  0
  1  2  1  0     0  0
  1  3  1  0     0  0
  1  4  1  6     0  0
  2  5  1  0     0  0
  2  6  1  6     0  0
  3  7  1  0     0  0
  3  8  2  0     0  0
  5  9  1  0     0  0
M  END
