# Supplementary material for: Genome-scale reconstruction and in silico analysis of the Ralstonia eutropha H16 for polyhydroxyalkanoate synthesis, lithoautotrophic growth, and 2-methyl citric acid production
Source: BMC Syst Biol. 2011 Jun 28;5:101. doi: 10.1186/1752-0509-5-101 (PMC3154180; doi:10.1186/1752-0509-5-101)
Supplement: Additional file 7 — mol files for each metabolite to estimate the charges of metabolites for pH 6, 7, and 8 using MarvinBeans software [file 1752-0509-5-101-S7.ZIP › Additional file 7/4hmcatech.mol]

4-Hydroxymethylcatechol


 10 10  0  0  0  0  0  0  0  0999 V2000
   16.2625  -49.6333    0.0000 C   0  0  0  0  0  0  0  0  0  0  0  0
   16.2625  -50.4625    0.0000 C   0  0  0  0  0  0  0  0  0  0  0  0
   16.9787  -50.8792    0.0000 C   0  0  0  0  0  0  0  0  0  0  0  0
   16.9787  -49.2208    0.0000 C   0  0  0  0  0  0  0  0  0  0  0  0
   17.6949  -49.6333    0.0000 C   0  0  0  0  0  0  0  0  0  0  0  0
   17.6913  -50.4625    0.0000 C   0  0  0  0  0  0  0  0  0  0  0  0
   18.4082  -50.8822    0.0000 O   0  0  0  0  0  0  0  0  0  0  0  0
   18.4153  -49.2239    0.0000 O   0  0  0  0  0  0  0  0  0  0  0  0
   15.5441  -49.2205    0.0000 C   0  0  0  0  0  0  0  0  0  0  0  0
   14.8252  -49.6326    0.0000 O   0  0  0  0  0  0  0  0  0  0  0  0
  1  2  2  0  0  0  0
  2  3  1  0  0  0  0
  3  6  2  0  0  0  0
  5  6  1  0  0  0  0
  6  7  1  0  0  0  0
  8  5  1  0  0  0  0
  5  4  2  0  0  0  0
  1  9  1  0  0  0  0
  4  1  1  0  0  0  0
  9 10  1  0  0  0  0
M  END
