# Supplementary material for: Genome-scale reconstruction and in silico analysis of the Ralstonia eutropha H16 for polyhydroxyalkanoate synthesis, lithoautotrophic growth, and 2-methyl citric acid production
Source: BMC Syst Biol. 2011 Jun 28;5:101. doi: 10.1186/1752-0509-5-101 (PMC3154180; doi:10.1186/1752-0509-5-101)
Supplement: Additional file 7 — mol files for each metabolite to estimate the charges of metabolites for pH 6, 7, and 8 using MarvinBeans software [file 1752-0509-5-101-S7.ZIP › Additional file 7/4hmdn.mol]

4-Hydroxymandelonitrile 
 
 
 11 11  0  0  0  0  0  0  0  0999 V2000
   22.8544  -16.7314    0.0000 C   0  0  0  0  0  0  0  0  0  0  0  0
   22.1560  -17.9550    0.0000 C   0  0  0  0  0  0  0  0  0  0  0  0
   22.1625  -15.5142    0.0000 C   0  0  0  0  0  0  0  0  0  0  0  0
   24.2509  -16.7314    0.0000 C   0  0  3  0  0  0  0  0  0  0  0  0
   20.7660  -17.9615    0.0000 C   0  0  0  0  0  0  0  0  0  0  0  0
   20.7467  -15.5270    0.0000 C   0  0  0  0  0  0  0  0  0  0  0  0
   24.9492  -15.5270    0.0000 C   0  0  0  0  0  0  0  0  0  0  0  0
   24.9427  -17.9422    0.0000 O   0  0  0  0  0  0  0  0  0  0  0  0
   20.0483  -16.7506    0.0000 C   0  0  0  0  0  0  0  0  0  0  0  0
   25.6411  -14.3226    0.0000 N   0  0  0  0  0  0  0  0  0  0  0  0
   18.6518  -16.7571    0.0000 O   0  0  0  0  0  0  0  0  0  0  0  0
  1  2  1  0     0  0
  1  3  2  0     0  0
  1  4  1  0     0  0
  2  5  2  0     0  0
  3  6  1  0     0  0
  4  7  1  0     0  0
  4  8  1  0     0  0
  5  9  1  0     0  0
  7 10  3  0     0  0
  9 11  1  0     0  0
  6  9  2  0     0  0
M  END
