# Supplementary material for: Genome-scale reconstruction and in silico analysis of the Ralstonia eutropha H16 for polyhydroxyalkanoate synthesis, lithoautotrophic growth, and 2-methyl citric acid production
Source: BMC Syst Biol. 2011 Jun 28;5:101. doi: 10.1186/1752-0509-5-101 (PMC3154180; doi:10.1186/1752-0509-5-101)
Supplement: Additional file 7 — mol files for each metabolite to estimate the charges of metabolites for pH 6, 7, and 8 using MarvinBeans software [file 1752-0509-5-101-S7.ZIP › Additional file 7/4hmsalc.mol]

4-Hydroxymethylsalicylate


 12 12  0  0  0  0  0  0  0  0999 V2000
   16.0958  -41.8458    0.0000 C   0  0  0  0  0  0  0  0  0  0  0  0
   16.0958  -42.6708    0.0000 C   0  0  0  0  0  0  0  0  0  0  0  0
   16.8120  -43.0833    0.0000 C   0  0  0  0  0  0  0  0  0  0  0  0
   16.8120  -41.4333    0.0000 C   0  0  0  0  0  0  0  0  0  0  0  0
   17.5240  -41.8458    0.0000 C   0  0  0  0  0  0  0  0  0  0  0  0
   17.5205  -42.6708    0.0000 C   0  0  0  0  0  0  0  0  0  0  0  0
   18.2332  -43.0864    0.0000 C   0  0  0  0  0  0  0  0  0  0  0  0
   18.2403  -41.4364    0.0000 O   0  0  0  0  0  0  0  0  0  0  0  0
   15.3816  -41.4330    0.0000 C   0  0  0  0  0  0  0  0  0  0  0  0
   14.6669  -41.8451    0.0000 O   0  0  0  0  0  0  0  0  0  0  0  0
   18.9494  -42.6769    0.0000 O   0  0  0  0  0  0  0  0  0  0  0  0
   18.2297  -43.9114    0.0000 O   0  0  0  0  0  0  0  0  0  0  0  0
  2  3  1  0  0  0  0
  3  6  2  0  0  0  0
  5  6  1  0  0  0  0
  6  7  1  0  0  0  0
  8  5  1  0  0  0  0
  5  4  2  0  0  0  0
  1  9  1  0  0  0  0
  4  1  1  0  0  0  0
  9 10  1  0  0  0  0
  7 11  2  0  0  0  0
  1  2  2  0  0  0  0
  7 12  1  0  0  0  0
M  END
