# Supplementary material for: Genome-scale reconstruction and in silico analysis of the Ralstonia eutropha H16 for polyhydroxyalkanoate synthesis, lithoautotrophic growth, and 2-methyl citric acid production
Source: BMC Syst Biol. 2011 Jun 28;5:101. doi: 10.1186/1752-0509-5-101 (PMC3154180; doi:10.1186/1752-0509-5-101)
Supplement: Additional file 7 — mol files for each metabolite to estimate the charges of metabolites for pH 6, 7, and 8 using MarvinBeans software [file 1752-0509-5-101-S7.ZIP › Additional file 7/4hmscald.mol]

4-Hydroxymethylsalicylaldehyde


 11 11  0  0  0  0  0  0  0  0999 V2000
   15.8042  -34.2208    0.0000 C   0  0  0  0  0  0  0  0  0  0  0  0
   15.8042  -35.0458    0.0000 C   0  0  0  0  0  0  0  0  0  0  0  0
   16.5204  -35.4583    0.0000 C   0  0  0  0  0  0  0  0  0  0  0  0
   16.5204  -33.8083    0.0000 C   0  0  0  0  0  0  0  0  0  0  0  0
   17.2324  -34.2208    0.0000 C   0  0  0  0  0  0  0  0  0  0  0  0
   17.2288  -35.0458    0.0000 C   0  0  0  0  0  0  0  0  0  0  0  0
   17.9415  -35.4614    0.0000 C   0  0  0  0  0  0  0  0  0  0  0  0
   17.9486  -33.8114    0.0000 O   0  0  0  0  0  0  0  0  0  0  0  0
   15.0899  -33.8080    0.0000 C   0  0  0  0  0  0  0  0  0  0  0  0
   14.3752  -34.2201    0.0000 O   0  0  0  0  0  0  0  0  0  0  0  0
   18.6578  -35.0519    0.0000 O   0  0  0  0  0  0  0  0  0  0  0  0
  1  2  2  0  0  0  0
  2  3  1  0  0  0  0
  3  6  2  0  0  0  0
  5  6  1  0  0  0  0
  6  7  1  0  0  0  0
  8  5  1  0  0  0  0
  5  4  2  0  0  0  0
  1  9  1  0  0  0  0
  4  1  1  0  0  0  0
  9 10  1  0  0  0  0
  7 11  2  0  0  0  0
M  END
