# Supplementary material for: Genome-scale reconstruction and in silico analysis of the Ralstonia eutropha H16 for polyhydroxyalkanoate synthesis, lithoautotrophic growth, and 2-methyl citric acid production
Source: BMC Syst Biol. 2011 Jun 28;5:101. doi: 10.1186/1752-0509-5-101 (PMC3154180; doi:10.1186/1752-0509-5-101)
Supplement: Additional file 7 — mol files for each metabolite to estimate the charges of metabolites for pH 6, 7, and 8 using MarvinBeans software [file 1752-0509-5-101-S7.ZIP › Additional file 7/4hpheacoa.mol]

4-Hydroxyphenylacetyl-CoA


 58 61  0     1  0            999 V2000
    0.1586    2.6034    0.0000 N   0  0  3  0  0  0           0  0  0
   -0.1310    1.3966    0.0000 C   0  0  1  0  0  0           0  0  0
   -1.0586    2.6034    0.0000 C   0  0  0  0  0  0           0  0  0
    0.1586    3.3103    0.0000 C   0  0  0  0  0  0           0  0  0
   -0.3414    0.7414    0.0000 C   0  0  1  0  0  0           0  0  0
   -0.7069    1.8103    0.0000 O   0  0  0  0  0  0           0  0  0
   -1.0586    3.3103    0.0000 C   0  0  0  0  0  0           0  0  0
   -1.6690    2.2483    0.0000 N   0  0  0  0  0  0           0  0  0
   -0.4483    3.6621    0.0000 N   0  0  0  0  0  0           0  0  0
   -1.0517    0.7414    0.0000 C   0  0  1  0  0  0           0  0  0
    0.0690    0.1793    0.0000 O   0  0  0  0  0  0           0  0  0
   -1.2724    1.4069    0.0000 C   0  0  1  0  0  0           0  0  0
   -1.6690    3.6552    0.0000 C   0  0  0  0  0  0           0  0  0
   -2.2724    2.6034    0.0000 C   0  0  0  0  0  0           0  0  0
   -1.4069    0.2414    0.0000 O   0  0  0  0  0  0           0  0  0
   -1.9241    1.6103    0.0000 C   0  0  0  0  0  0           0  0  0
   -2.2724    3.3103    0.0000 N   0  0  0  0  0  0           0  0  0
   -1.6724    4.3517    0.0000 N   0  0  0  0  0  0           0  0  0
   -2.1483    0.2483    0.0000 P   0  0  3  0  0  0           0  0  0
   -2.8759    1.1621    0.0000 O   0  0  0  0  0  0           0  0  0
   -2.0966    0.9103    0.0000 O   0  0  0  0  0  0           0  0  0
   -2.8310    0.2310    0.0000 O   0  0  0  0  0  0           0  0  0
   -2.1552   -0.4517    0.0000 O   0  0  0  0  0  0           0  0  0
   -3.9862    1.1483    0.0000 P   0  0  3  0  0  0           0  0  0
   -3.9862   -0.3241    0.0000 O   0  0  0  0  0  0           0  0  0
   -3.9828    1.8517    0.0000 O   0  0  0  0  0  0           0  0  0
   -4.6862    1.1448    0.0000 O   0  0  0  0  0  0           0  0  0
   -3.9828   -1.7448    0.0000 P   0  0  3  0  0  0           0  0  0
   -3.2586   -1.7310    0.0000 O   0  0  0  0  0  0           0  0  0
   -3.9966   -2.5690    0.0000 O   0  0  0  0  0  0           0  0  0
   -4.6828   -1.7310    0.0000 O   0  0  0  0  0  0           0  0  0
   -2.6586   -1.3828    0.0000 C   0  0  0  0  0  0           0  0  0
   -2.0552   -1.7310    0.0000 C   0  0  3  0  0  0           0  0  0
   -1.4517   -1.3828    0.0000 C   0  0  3  0  0  0           0  0  0
   -2.0621   -2.3517    0.0000 C   0  0  0  0  0  0           0  0  0
   -2.0690   -1.0103    0.0000 C   0  0  0  0  0  0           0  0  0
   -0.8483   -1.7310    0.0000 C   0  0  0  0  0  0           0  0  0
   -1.4517   -0.6862    0.0000 O   0  0  0  0  0  0           0  0  0
   -0.2483   -1.3828    0.0000 N   0  0  0  0  0  0           0  0  0
   -0.8483   -2.4276    0.0000 O   0  0  0  0  0  0           0  0  0
    0.3552   -1.7310    0.0000 C   0  0  0  0  0  0           0  0  0
    0.9586   -1.3828    0.0000 C   0  0  0  0  0  0           0  0  0
    1.5621   -1.7310    0.0000 C   0  0  0  0  0  0           0  0  0
    2.1655   -1.3828    0.0000 N   0  0  0  0  0  0           0  0  0
    1.5621   -2.4276    0.0000 O   0  0  0  0  0  0           0  0  0
    2.7655   -1.7310    0.0000 C   0  0  0  0  0  0           0  0  0
    3.3690   -1.3828    0.0000 C   0  0  0  0  0  0           0  0  0
    3.9724   -1.7310    0.0000 S   0  0  0  0  0  0           0  0  0
    4.5759   -1.3828    0.0000 C   0  0  0  0  0  0           0  0  0
    5.1793   -1.7310    0.0000 C   0  0  0  0  0  0           0  0  0
    4.5759   -0.6862    0.0000 O   0  0  0  0  0  0           0  0  0
    5.7828   -1.3828    0.0000 C   0  0  0  0  0  0           0  0  0
    6.3862   -1.7310    0.0000 C   0  0  0  0  0  0           0  0  0
    5.7828   -0.6897    0.0000 C   0  0  0  0  0  0           0  0  0
    6.9897   -1.3862    0.0000 C   0  0  0  0  0  0           0  0  0
    6.3828   -0.3379    0.0000 C   0  0  0  0  0  0           0  0  0
    6.9862   -0.6862    0.0000 C   0  0  0  0  0  0           0  0  0
    7.5897   -0.3345    0.0000 O   0  0  0  0  0  0           0  0  0
  2  1  1  1     0  0
  1  3  1  0     0  0
  1  4  1  0     0  0
  2  5  1  0     0  0
  2  6  1  0     0  0
  3  7  2  0     0  0
  3  8  1  0     0  0
  4  9  2  0     0  0
  5 10  1  0     0  0
  5 11  1  6     0  0
  6 12  1  0     0  0
  7 13  1  0     0  0
  8 14  2  0     0  0
 10 15  1  6     0  0
 12 16  1  1     0  0
 13 17  2  0     0  0
 13 18  1  0     0  0
 15 19  1  0     0  0
 16 20  1  0     0  0
 19 21  1  0     0  0
 19 22  1  0     0  0
 19 23  2  0     0  0
 20 24  1  0     0  0
 24 25  1  0     0  0
 24 26  1  0     0  0
 24 27  2  0     0  0
 25 28  1  0     0  0
 28 29  1  0     0  0
 28 30  1  0     0  0
 28 31  2  0     0  0
 29 32  1  0     0  0
 32 33  1  0     0  0
 33 34  1  0     0  0
 33 35  1  0     0  0
 33 36  1  0     0  0
 34 37  1  0     0  0
 34 38  1  0     0  0
 37 39  1  0     0  0
 37 40  2  0     0  0
 39 41  1  0     0  0
 41 42  1  0     0  0
 42 43  1  0     0  0
 43 44  1  0     0  0
 43 45  2  0     0  0
 44 46  1  0     0  0
 46 47  1  0     0  0
 47 48  1  0     0  0
 48 49  1  0     0  0
 49 50  1  0     0  0
 49 51  2  0     0  0
 50 52  1  0     0  0
 52 53  1  0     0  0
 52 54  2  0     0  0
 53 55  2  0     0  0
 54 56  1  0     0  0
 55 57  1  0     0  0
 57 58  1  0     0  0
  7  9  1  0     0  0
 10 12  1  0     0  0
 14 17  1  0     0  0
 56 57  2  0     0  0
M  END
