# Supplementary material for: Genome-scale reconstruction and in silico analysis of the Ralstonia eutropha H16 for polyhydroxyalkanoate synthesis, lithoautotrophic growth, and 2-methyl citric acid production
Source: BMC Syst Biol. 2011 Jun 28;5:101. doi: 10.1186/1752-0509-5-101 (PMC3154180; doi:10.1186/1752-0509-5-101)
Supplement: Additional file 7 — mol files for each metabolite to estimate the charges of metabolites for pH 6, 7, and 8 using MarvinBeans software [file 1752-0509-5-101-S7.ZIP › Additional file 7/4hphegly.mol]

4-Hydroxyphenylacetylglycine


 15 15  0     0  0            999 V2000
   -1.2862    0.8793    0.0000 C   0  0  0  0  0  0           0  0  0
    0.1310    0.8828    0.0000 C   0  0  0  0  0  0           0  0  0
   -1.9897   -0.3483    0.0000 C   0  0  0  0  0  0           0  0  0
   -1.9931    2.1034    0.0000 C   0  0  0  0  0  0           0  0  0
    0.9966   -0.0862    0.0000 C   0  0  0  0  0  0           0  0  0
   -3.4034   -0.3517    0.0000 C   0  0  0  0  0  0           0  0  0
   -3.4103    2.1000    0.0000 C   0  0  0  0  0  0           0  0  0
    2.5793   -0.5345    0.0000 N   0  0  0  0  0  0           0  0  0
    2.0586    1.4034    0.0000 O   0  0  0  0  0  0           0  0  0
   -4.1138    0.8724    0.0000 C   0  0  0  0  0  0           0  0  0
    2.5759   -1.9483    0.0000 C   0  0  0  0  0  0           0  0  0
   -5.5345    0.8759    0.0000 O   0  0  0  0  0  0           0  0  0
    3.9931   -1.9483    0.0000 C   0  0  0  0  0  0           0  0  0
    4.7000   -3.1759    0.0000 O   0  0  0  0  0  0           0  0  0
    4.7000   -0.7207    0.0000 O   0  0  0  0  0  0           0  0  0
  1  2  1  0     0  0
  1  3  1  0     0  0
  1  4  2  0     0  0
  2  5  1  0     0  0
  3  6  2  0     0  0
  4  7  1  0     0  0
  5  8  1  0     0  0
  5  9  2  0     0  0
  6 10  1  0     0  0
  8 11  1  0     0  0
 10 12  1  0     0  0
 11 13  1  0     0  0
 13 14  1  0     0  0
 13 15  2  0     0  0
  7 10  2  0     0  0
M  END
