# Supplementary material for: Genome-scale reconstruction and in silico analysis of the Ralstonia eutropha H16 for polyhydroxyalkanoate synthesis, lithoautotrophic growth, and 2-methyl citric acid production
Source: BMC Syst Biol. 2011 Jun 28;5:101. doi: 10.1186/1752-0509-5-101 (PMC3154180; doi:10.1186/1752-0509-5-101)
Supplement: Additional file 7 — mol files for each metabolite to estimate the charges of metabolites for pH 6, 7, and 8 using MarvinBeans software [file 1752-0509-5-101-S7.ZIP › Additional file 7/4hpheglyx.mol]

4-Hydroxyphenylglyoxylate 
 
 
 12 12  0  0  0  0  0  0  0  0999 V2000
   19.6119  -14.0643    0.0000 C   0  0  0  0  0  0  0  0  0  0  0  0
   18.4163  -14.7574    0.0000 C   0  0  0  0  0  0  0  0  0  0  0  0
   20.8076  -14.7639    0.0000 C   0  0  0  0  0  0  0  0  0  0  0  0
   19.6246  -12.6780    0.0000 O   0  0  0  0  0  0  0  0  0  0  0  0
   18.4163  -16.1567    0.0000 C   0  0  0  0  0  0  0  0  0  0  0  0
   17.2016  -14.0643    0.0000 C   0  0  0  0  0  0  0  0  0  0  0  0
   20.7566  -16.2583    0.0000 O   0  0  0  0  0  0  0  0  0  0  0  0
   22.0159  -14.0771    0.0000 O   0  0  0  0  0  0  0  0  0  0  0  0
   17.2016  -16.8625    0.0000 C   0  0  0  0  0  0  0  0  0  0  0  0
   15.9997  -14.7574    0.0000 C   0  0  0  0  0  0  0  0  0  0  0  0
   15.9997  -16.1567    0.0000 C   0  0  0  0  0  0  0  0  0  0  0  0
   14.8041  -16.8435    0.0000 O   0  0  0  0  0  0  0  0  0  0  0  0
  1  2  1  0     0  0
  1  3  1  0     0  0
  1  4  2  0     0  0
  2  5  2  0     0  0
  2  6  1  0     0  0
  3  7  1  0     0  0
  3  8  2  0     0  0
  5  9  1  0     0  0
  6 10  2  0     0  0
  9 11  2  0     0  0
 11 12  1  0     0  0
 10 11  1  0     0  0
M  END
