# Supplementary material for: Genome-scale reconstruction and in silico analysis of the Ralstonia eutropha H16 for polyhydroxyalkanoate synthesis, lithoautotrophic growth, and 2-methyl citric acid production
Source: BMC Syst Biol. 2011 Jun 28;5:101. doi: 10.1186/1752-0509-5-101 (PMC3154180; doi:10.1186/1752-0509-5-101)
Supplement: Additional file 7 — mol files for each metabolite to estimate the charges of metabolites for pH 6, 7, and 8 using MarvinBeans software [file 1752-0509-5-101-S7.ZIP › Additional file 7/4hpp.mol]

3-(4-Hydroxyphenyl)pyruvate


 13 13  0     0  0            999 V2000
   -1.0966    0.1897    0.0000 C   0  0  0  0  0  0           0  0  0
   -1.8103    0.6000    0.0000 C   0  0  0  0  0  0           0  0  0
   -0.3828    0.6000    0.0000 C   0  0  0  0  0  0           0  0  0
   -1.0966   -0.6379    0.0000 O   0  0  0  0  0  0           0  0  0
   -2.5276    0.1897    0.0000 O   0  0  0  0  0  0           0  0  0
   -1.8103    1.4241    0.0000 O   0  0  0  0  0  0           0  0  0
    0.3310    0.1897    0.0000 C   0  0  0  0  0  0           0  0  0
    0.3276   -0.6310    0.0000 C   0  0  0  0  0  0           0  0  0
    1.0414    0.6069    0.0000 C   0  0  0  0  0  0           0  0  0
    1.0414   -1.0448    0.0000 C   0  0  0  0  0  0           0  0  0
    1.7552    0.1931    0.0000 C   0  0  0  0  0  0           0  0  0
    1.7552   -0.6310    0.0000 C   0  0  0  0  0  0           0  0  0
    2.4724   -1.0448    0.0000 O   0  0  0  0  0  0           0  0  0
  1  2  1  0     0  0
  1  3  1  0     0  0
  1  4  2  0     0  0
  2  5  1  0     0  0
  2  6  2  0     0  0
  3  7  1  0     0  0
  7  8  2  0     0  0
  7  9  1  0     0  0
  8 10  1  0     0  0
  9 11  2  0     0  0
 10 12  2  0     0  0
 12 13  1  0     0  0
 11 12  1  0     0  0
M  END
