# Supplementary material for: Genome-scale reconstruction and in silico analysis of the Ralstonia eutropha H16 for polyhydroxyalkanoate synthesis, lithoautotrophic growth, and 2-methyl citric acid production
Source: BMC Syst Biol. 2011 Jun 28;5:101. doi: 10.1186/1752-0509-5-101 (PMC3154180; doi:10.1186/1752-0509-5-101)
Supplement: Additional file 7 — mol files for each metabolite to estimate the charges of metabolites for pH 6, 7, and 8 using MarvinBeans software [file 1752-0509-5-101-S7.ZIP › Additional file 7/4hpro.mol]

trans-4-Hydroxy-L-proline 
 
 
  9  9  0  0  1  0  0  0  0  0999 V2000
   22.2873  -15.6249    0.0000 C   0  0  2  0  0  0  0  0  0  0  0  0
   21.1682  -16.4416    0.0000 C   0  0  0  0  0  0  0  0  0  0  0  0
   23.4256  -16.4416    0.0000 N   0  0  0  0  0  0  0  0  0  0  0  0
   22.2873  -14.2292    0.0000 C   0  0  0  0  0  0  0  0  0  0  0  0
   21.5925  -17.7794    0.0000 C   0  0  2  0  0  0  0  0  0  0  0  0
   22.9948  -17.7794    0.0000 C   0  0  0  0  0  0  0  0  0  0  0  0
   23.4963  -13.5280    0.0000 O   0  0  0  0  0  0  0  0  0  0  0  0
   21.0652  -13.5346    0.0000 O   0  0  0  0  0  0  0  0  0  0  0  0
   20.7629  -18.9113    0.0000 O   0  0  0  0  0  0  0  0  0  0  0  0
  1  2  1  0     0  0
  1  3  1  0     0  0
  1  4  1  1     0  0
  2  5  1  0     0  0
  3  6  1  0     0  0
  4  7  1  0     0  0
  4  8  2  0     0  0
  5  9  1  6     0  0
  5  6  1  0     0  0
M  END
