# Supplementary material for: Genome-scale reconstruction and in silico analysis of the Ralstonia eutropha H16 for polyhydroxyalkanoate synthesis, lithoautotrophic growth, and 2-methyl citric acid production
Source: BMC Syst Biol. 2011 Jun 28;5:101. doi: 10.1186/1752-0509-5-101 (PMC3154180; doi:10.1186/1752-0509-5-101)
Supplement: Additional file 7 — mol files for each metabolite to estimate the charges of metabolites for pH 6, 7, and 8 using MarvinBeans software [file 1752-0509-5-101-S7.ZIP › Additional file 7/4i5p.mol]

4-Imidazolone-5-propanoate 
 
 
 11 11  0  0  0  0  0  0  0  0999 V2000
   17.2652  -14.4740    0.0000 C   0  0  3  0  0  0  0  0  0  0  0  0
   16.1297  -15.1263    0.0000 C   0  0  0  0  0  0  0  0  0  0  0  0
   17.2652  -13.1574    0.0000 N   0  0  0  0  0  0  0  0  0  0  0  0
   18.4007  -15.1263    0.0000 C   0  0  0  0  0  0  0  0  0  0  0  0
   14.9943  -14.4740    0.0000 N   0  0  0  0  0  0  0  0  0  0  0  0
   16.1237  -16.5831    0.0000 O   0  0  0  0  0  0  0  0  0  0  0  0
   14.9943  -13.1574    0.0000 C   0  0  0  0  0  0  0  0  0  0  0  0
   19.5422  -14.4740    0.0000 C   0  0  0  0  0  0  0  0  0  0  0  0
   20.6777  -15.1263    0.0000 C   0  0  0  0  0  0  0  0  0  0  0  0
   20.6777  -16.5831    0.0000 O   0  0  0  0  0  0  0  0  0  0  0  0
   21.8133  -14.4740    0.0000 O   0  0  0  0  0  0  0  0  0  0  0  0
  1  2  1  0     0  0
  1  3  1  0     0  0
  1  4  1  0     0  0
  2  5  1  0     0  0
  2  6  2  0     0  0
  3  7  1  0     0  0
  4  8  1  0     0  0
  8  9  1  0     0  0
  9 10  1  0     0  0
  9 11  2  0     0  0
  5  7  2  0     0  0
M  END
