# Supplementary material for: Genome-scale reconstruction and in silico analysis of the Ralstonia eutropha H16 for polyhydroxyalkanoate synthesis, lithoautotrophic growth, and 2-methyl citric acid production
Source: BMC Syst Biol. 2011 Jun 28;5:101. doi: 10.1186/1752-0509-5-101 (PMC3154180; doi:10.1186/1752-0509-5-101)
Supplement: Additional file 7 — mol files for each metabolite to estimate the charges of metabolites for pH 6, 7, and 8 using MarvinBeans software [file 1752-0509-5-101-S7.ZIP › Additional file 7/4maac.mol]

4-Maleylacetoacetate


 14 13  0     0  0            999 V2000
   -0.5621    0.8552    0.0000 C   0  0  0  0  0  0           0  0  0
    0.1517    0.4414    0.0000 C   0  0  0  0  0  0           0  0  0
   -0.5621    1.6793    0.0000 C   0  0  0  0  0  0           0  0  0
   -1.2759    0.4414    0.0000 O   0  0  0  0  0  0           0  0  0
    0.1517   -0.3828    0.0000 C   0  0  0  0  0  0           0  0  0
    0.1517    2.0931    0.0000 C   0  0  0  0  0  0           0  0  0
   -0.5621   -0.7966    0.0000 C   0  0  0  0  0  0           0  0  0
    0.8690   -0.7966    0.0000 O   0  0  0  0  0  0           0  0  0
    0.8690    1.6793    0.0000 O   0  0  0  0  0  0           0  0  0
    0.1517    2.9172    0.0000 O   0  0  0  0  0  0           0  0  0
   -0.5621   -1.6207    0.0000 C   0  0  0  0  0  0           0  0  0
    0.1517   -2.0345    0.0000 C   0  0  0  0  0  0           0  0  0
    0.8690   -1.6207    0.0000 O   0  0  0  0  0  0           0  0  0
    0.1517   -2.8586    0.0000 O   0  0  0  0  0  0           0  0  0
  1  2  1  0     0  0
  1  3  1  0     0  0
  1  4  2  0     0  0
  2  5  1  0     0  0
  3  6  1  0     0  0
  5  7  1  0     0  0
  5  8  2  0     0  0
  6  9  1  0     0  0
  6 10  2  0     0  0
  7 11  2  0     0  0
 11 12  1  0     0  0
 12 13  1  0     0  0
 12 14  2  0     0  0
M  END
