# Supplementary material for: Genome-scale reconstruction and in silico analysis of the Ralstonia eutropha H16 for polyhydroxyalkanoate synthesis, lithoautotrophic growth, and 2-methyl citric acid production
Source: BMC Syst Biol. 2011 Jun 28;5:101. doi: 10.1186/1752-0509-5-101 (PMC3154180; doi:10.1186/1752-0509-5-101)
Supplement: Additional file 7 — mol files for each metabolite to estimate the charges of metabolites for pH 6, 7, and 8 using MarvinBeans software [file 1752-0509-5-101-S7.ZIP › Additional file 7/4mctch.mol]

4-Methylcatechol


  9  9  0     0  0            999 V2000
    0.5517    0.3276    0.0000 C   0  0  0  0  0  0           0  0  0
    0.5621   -0.4966    0.0000 C   0  0  0  0  0  0           0  0  0
   -0.1690    0.7310    0.0000 C   0  0  0  0  0  0           0  0  0
    1.2586    0.7517    0.0000 O   0  0  0  0  0  0           0  0  0
   -0.1483   -0.9172    0.0000 C   0  0  0  0  0  0           0  0  0
    1.2828   -0.9000    0.0000 O   0  0  0  0  0  0           0  0  0
   -0.8759    0.3069    0.0000 C   0  0  0  0  0  0           0  0  0
   -0.8655   -0.5172    0.0000 C   0  0  0  0  0  0           0  0  0
   -1.5966    0.7103    0.0000 C   0  0  0  0  0  0           0  0  0
  1  2  2  0     0  0
  1  3  1  0     0  0
  1  4  1  0     0  0
  2  5  1  0     0  0
  2  6  1  0     0  0
  3  7  2  0     0  0
  5  8  2  0     0  0
  7  9  1  0     0  0
  7  8  1  0     0  0
M  END
