# Supplementary material for: Genome-scale reconstruction and in silico analysis of the Ralstonia eutropha H16 for polyhydroxyalkanoate synthesis, lithoautotrophic growth, and 2-methyl citric acid production
Source: BMC Syst Biol. 2011 Jun 28;5:101. doi: 10.1186/1752-0509-5-101 (PMC3154180; doi:10.1186/1752-0509-5-101)
Supplement: Additional file 7 — mol files for each metabolite to estimate the charges of metabolites for pH 6, 7, and 8 using MarvinBeans software [file 1752-0509-5-101-S7.ZIP › Additional file 7/4mhetz.mol]

5-(2-Hydroxyethyl)-4-methylthiazole 
 
 
  9  9  0  0  0  0  0  0  0  0999 V2000
   18.5663  -18.0317    0.0000 C   0  0  0  0  0  0  0  0  0  0  0  0
   18.5663  -16.7330    0.0000 C   0  0  0  0  0  0  0  0  0  0  0  0
   17.4465  -18.6751    0.0000 C   0  0  0  0  0  0  0  0  0  0  0  0
   19.6864  -18.6751    0.0000 S   0  0  0  0  0  0  0  0  0  0  0  0
   20.8064  -16.7330    0.0000 N   0  0  0  0  0  0  0  0  0  0  0  0
   17.6548  -15.8154    0.0000 C   0  0  0  0  0  0  0  0  0  0  0  0
   16.3264  -18.0258    0.0000 C   0  0  0  0  0  0  0  0  0  0  0  0
   20.8064  -18.0317    0.0000 C   0  0  0  0  0  0  0  0  0  0  0  0
   15.2005  -18.6751    0.0000 O   0  0  0  0  0  0  0  0  0  0  0  0
  1  2  2  0     0  0
  1  3  1  0     0  0
  1  4  1  0     0  0
  2  5  1  0     0  0
  2  6  1  0     0  0
  3  7  1  0     0  0
  4  8  1  0     0  0
  7  9  1  0     0  0
  5  8  2  0     0  0
M  END
