# Supplementary material for: Genome-scale reconstruction and in silico analysis of the Ralstonia eutropha H16 for polyhydroxyalkanoate synthesis, lithoautotrophic growth, and 2-methyl citric acid production
Source: BMC Syst Biol. 2011 Jun 28;5:101. doi: 10.1186/1752-0509-5-101 (PMC3154180; doi:10.1186/1752-0509-5-101)
Supplement: Additional file 7 — mol files for each metabolite to estimate the charges of metabolites for pH 6, 7, and 8 using MarvinBeans software [file 1752-0509-5-101-S7.ZIP › Additional file 7/4mmclac.mol]

4-Methylmuconolactone


 11 11  0     0  0            999 V2000
   -0.0966   -0.2586    0.0000 C   0  0  3  0  0  0           0  0  0
    0.5724    0.2310    0.0000 O   0  0  0  0  0  0           0  0  0
    0.1621   -1.0414    0.0000 C   0  0  0  0  0  0           0  0  0
   -0.8828   -0.0034    0.0000 C   0  0  0  0  0  0           0  0  0
   -0.6793   -0.8414    0.0000 C   0  0  0  0  0  0           0  0  0
    1.2414   -0.2586    0.0000 C   0  0  0  0  0  0           0  0  0
    0.9862   -1.0414    0.0000 C   0  0  0  0  0  0           0  0  0
   -1.0552    0.8034    0.0000 C   0  0  0  0  0  0           0  0  0
    2.0276   -0.0034    0.0000 O   0  0  0  0  0  0           0  0  0
   -0.4414    1.3552    0.0000 O   0  0  0  0  0  0           0  0  0
   -1.8379    1.0586    0.0000 O   0  0  0  0  0  0           0  0  0
  1  2  1  0     0  0
  1  3  1  0     0  0
  1  4  1  0     0  0
  1  5  1  0     0  0
  2  6  1  0     0  0
  3  7  2  0     0  0
  4  8  1  0     0  0
  6  9  2  0     0  0
  8 10  1  0     0  0
  8 11  2  0     0  0
  6  7  1  0     0  0
M  END
