# Supplementary material for: Genome-scale reconstruction and in silico analysis of the Ralstonia eutropha H16 for polyhydroxyalkanoate synthesis, lithoautotrophic growth, and 2-methyl citric acid production
Source: BMC Syst Biol. 2011 Jun 28;5:101. doi: 10.1186/1752-0509-5-101 (PMC3154180; doi:10.1186/1752-0509-5-101)
Supplement: Additional file 7 — mol files for each metabolite to estimate the charges of metabolites for pH 6, 7, and 8 using MarvinBeans software [file 1752-0509-5-101-S7.ZIP › Additional file 7/4mop.mol]

4-Methyl-2-oxopentanoate 
 
 
  9  8  0  0  0  0  0  0  0  0999 V2000
   22.7306  -15.8055    0.0000 C   0  0  0  0  0  0  0  0  0  0  0  0
   21.5143  -16.5070    0.0000 C   0  0  0  0  0  0  0  0  0  0  0  0
   23.9403  -16.5070    0.0000 C   0  0  0  0  0  0  0  0  0  0  0  0
   22.7306  -14.4727    0.0000 O   0  0  0  0  0  0  0  0  0  0  0  0
   20.3046  -15.8055    0.0000 C   0  0  3  0  0  0  0  0  0  0  0  0
   25.1501  -15.8055    0.0000 O   0  0  0  0  0  0  0  0  0  0  0  0
   23.9403  -18.1134    0.0000 O   0  0  0  0  0  0  0  0  0  0  0  0
   19.0947  -16.5070    0.0000 C   0  0  0  0  0  0  0  0  0  0  0  0
   20.3046  -14.4727    0.0000 C   0  0  0  0  0  0  0  0  0  0  0  0
  1  2  1  0     0  0
  1  3  1  0     0  0
  1  4  2  0     0  0
  2  5  1  0     0  0
  3  6  1  0     0  0
  3  7  2  0     0  0
  5  8  1  0     0  0
  5  9  1  0     0  0
M  END
