# Supplementary material for: Genome-scale reconstruction and in silico analysis of the Ralstonia eutropha H16 for polyhydroxyalkanoate synthesis, lithoautotrophic growth, and 2-methyl citric acid production
Source: BMC Syst Biol. 2011 Jun 28;5:101. doi: 10.1186/1752-0509-5-101 (PMC3154180; doi:10.1186/1752-0509-5-101)
Supplement: Additional file 7 — mol files for each metabolite to estimate the charges of metabolites for pH 6, 7, and 8 using MarvinBeans software [file 1752-0509-5-101-S7.ZIP › Additional file 7/4obtc.mol]

 (E)-4-Oxobut-1-ene-1,2,4-tricarboxylate 
 
 
 14 13  0  0  0  0  0  0  0  0999 V2000
   19.2127  -17.4157    0.0000 C   0  0  0  0  0  0  0  0  0  0  0  0
   18.0232  -16.7324    0.0000 C   0  0  0  0  0  0  0  0  0  0  0  0
   20.3896  -16.7262    0.0000 C   0  0  0  0  0  0  0  0  0  0  0  0
   19.2063  -19.1303    0.0000 C   0  0  0  0  0  0  0  0  0  0  0  0
   16.8274  -17.4157    0.0000 C   0  0  0  0  0  0  0  0  0  0  0  0
   20.3896  -15.3720    0.0000 C   0  0  0  0  0  0  0  0  0  0  0  0
   18.0106  -19.8136    0.0000 O   0  0  0  0  0  0  0  0  0  0  0  0
   20.4023  -19.8136    0.0000 O   0  0  0  0  0  0  0  0  0  0  0  0
   15.6379  -16.7324    0.0000 C   0  0  0  0  0  0  0  0  0  0  0  0
   16.8274  -18.7951    0.0000 O   0  0  0  0  0  0  0  0  0  0  0  0
   21.5727  -14.6634    0.0000 O   0  0  0  0  0  0  0  0  0  0  0  0
   19.1812  -14.7078    0.0000 O   0  0  0  0  0  0  0  0  0  0  0  0
   15.6443  -15.3531    0.0000 O   0  0  0  0  0  0  0  0  0  0  0  0
   14.4484  -17.4221    0.0000 O   0  0  0  0  0  0  0  0  0  0  0  0
  1  2  1  0     0  0
  1  3  2  0     0  0
  1  4  1  0     0  0
  2  5  1  0     0  0
  3  6  1  0     0  0
  4  7  1  0     0  0
  4  8  2  0     0  0
  5  9  1  0     0  0
  5 10  2  0     0  0
  6 11  1  0     0  0
  6 12  2  0     0  0
  9 13  1  0     0  0
  9 14  2  0     0  0
M  END
