# Supplementary material for: Genome-scale reconstruction and in silico analysis of the Ralstonia eutropha H16 for polyhydroxyalkanoate synthesis, lithoautotrophic growth, and 2-methyl citric acid production
Source: BMC Syst Biol. 2011 Jun 28;5:101. doi: 10.1186/1752-0509-5-101 (PMC3154180; doi:10.1186/1752-0509-5-101)
Supplement: Additional file 7 — mol files for each metabolite to estimate the charges of metabolites for pH 6, 7, and 8 using MarvinBeans software [file 1752-0509-5-101-S7.ZIP › Additional file 7/4ppcys.mol]

N-[(R)-4'-Phosphopantothenoyl]-L-cysteine 
 
 
 25 24  0  0  1  0  0  0  0  0999 V2000
   16.6321  -15.2679    0.0000 C   0  0  2  0  0  0  0  0  0  0  0  0
   15.4560  -15.9460    0.0000 C   0  0  3  0  0  0  0  0  0  0  0  0
   17.8017  -15.9460    0.0000 C   0  0  0  0  0  0  0  0  0  0  0  0
   16.6321  -13.9176    0.0000 O   0  0  0  0  0  0  0  0  0  0  0  0
   14.2863  -15.2679    0.0000 C   0  0  0  0  0  0  0  0  0  0  0  0
   15.7546  -17.3227    0.0000 C   0  0  0  0  0  0  0  0  0  0  0  0
   14.5227  -17.0707    0.0000 C   0  0  0  0  0  0  0  0  0  0  0  0
   19.2267  -15.1932    0.0000 N   0  0  0  0  0  0  0  0  0  0  0  0
   17.8017  -17.2962    0.0000 O   0  0  0  0  0  0  0  0  0  0  0  0
   13.0402  -15.8760    0.0000 O   0  0  0  0  0  0  0  0  0  0  0  0
   20.8941  -15.9025    0.0000 C   0  0  0  0  0  0  0  0  0  0  0  0
   11.6901  -15.8760    0.0000 P   0  0  3  0  0  0  0  0  0  0  0  0
   22.0703  -15.2242    0.0000 C   0  0  0  0  0  0  0  0  0  0  0  0
   10.3336  -15.8760    0.0000 O   0  0  0  0  0  0  0  0  0  0  0  0
   11.6901  -14.5196    0.0000 O   0  0  0  0  0  0  0  0  0  0  0  0
   11.6901  -17.2262    0.0000 O   0  0  0  0  0  0  0  0  0  0  0  0
   23.2399  -15.9025    0.0000 C   0  0  0  0  0  0  0  0  0  0  0  0
   23.2648  -17.4332    0.0000 N   0  0  0  0  0  0  0  0  0  0  0  0
   24.4097  -15.2181    0.0000 O   0  0  0  0  0  0  0  0  0  0  0  0
   23.2150  -18.8331    0.0000 C   0  0  2  0  0  0  0  0  0  0  0  0
   24.4905  -19.2811    0.0000 C   0  0  0  0  0  0  0  0  0  0  0  0
   22.1013  -19.5860    0.0000 C   0  0  0  0  0  0  0  0  0  0  0  0
   25.5920  -18.4971    0.0000 O   0  0  0  0  0  0  0  0  0  0  0  0
   24.4905  -20.6126    0.0000 O   0  0  0  0  0  0  0  0  0  0  0  0
   21.0372  -18.8020    0.0000 S   0  0  0  0  0  0  0  0  0  0  0  0
  1  2  1  0     0  0
  1  3  1  0     0  0
  1  4  1  1     0  0
  2  5  1  0     0  0
  2  6  1  0     0  0
  2  7  1  0     0  0
  3  8  1  0     0  0
  3  9  2  0     0  0
  5 10  1  0     0  0
  8 11  1  0     0  0
 10 12  1  0     0  0
 11 13  1  0     0  0
 12 14  1  0     0  0
 12 15  1  0     0  0
 12 16  2  0     0  0
 13 17  1  0     0  0
 17 18  1  0     0  0
 17 19  2  0     0  0
 20 18  1  6     0  0
 20 21  1  0     0  0
 20 22  1  0     0  0
 21 23  1  0     0  0
 21 24  2  0     0  0
 22 25  1  0     0  0
M  END
