# Supplementary material for: Genome-scale reconstruction and in silico analysis of the Ralstonia eutropha H16 for polyhydroxyalkanoate synthesis, lithoautotrophic growth, and 2-methyl citric acid production
Source: BMC Syst Biol. 2011 Jun 28;5:101. doi: 10.1186/1752-0509-5-101 (PMC3154180; doi:10.1186/1752-0509-5-101)
Supplement: Additional file 7 — mol files for each metabolite to estimate the charges of metabolites for pH 6, 7, and 8 using MarvinBeans software [file 1752-0509-5-101-S7.ZIP › Additional file 7/4ppnte.mol]

Pantetheine 4'-phosphate 
 
 
 22 21  0  0  0  0  0  0  0  0999 V2000
   15.5624  -33.0400    0.0000 C   0  0  0  0  0  0  0  0  0  0  0  0
   16.7749  -34.3000    0.0000 C   0  0  0  0  0  0  0  0  0  0  0  0
   17.9873  -33.6000    0.0000 C   0  0  0  0  0  0  0  0  0  0  0  0
   19.1997  -34.3000    0.0000 C   0  0  0  0  0  0  0  0  0  0  0  0
   20.4122  -33.6000    0.0000 N   0  0  0  0  0  0  0  0  0  0  0  0
   21.6246  -34.3000    0.0000 C   0  0  0  0  0  0  0  0  0  0  0  0
   22.8370  -33.6000    0.0000 C   0  0  0  0  0  0  0  0  0  0  0  0
   24.0495  -34.3000    0.0000 C   0  0  0  0  0  0  0  0  0  0  0  0
   25.2619  -33.6000    0.0000 N   0  0  0  0  0  0  0  0  0  0  0  0
   26.4744  -34.3000    0.0000 C   0  0  0  0  0  0  0  0  0  0  0  0
   27.6868  -33.6000    0.0000 C   0  0  0  0  0  0  0  0  0  0  0  0
   28.9239  -34.3146    0.0000 S   0  0  0  0  0  0  0  0  0  0  0  0
   24.0495  -35.6997    0.0000 O   0  0  0  0  0  0  0  0  0  0  0  0
   19.1997  -35.6999    0.0000 O   0  0  0  0  0  0  0  0  0  0  0  0
   17.9873  -32.2000    0.0000 O   0  0  0  0  0  0  0  0  0  0  0  0
   16.7749  -35.6998    0.0000 C   0  0  0  0  0  0  0  0  0  0  0  0
   15.5814  -34.9893    0.0000 C   0  0  0  0  0  0  0  0  0  0  0  0
   14.3950  -34.3044    0.0000 O   0  0  0  0  0  0  0  0  0  0  0  0
   12.9950  -34.3044    0.0000 P   0  0  0  0  0  0  0  0  0  0  0  0
   11.5950  -34.3044    0.0000 O   0  0  0  0  0  0  0  0  0  0  0  0
   12.9950  -32.9044    0.0000 O   0  0  0  0  0  0  0  0  0  0  0  0
   12.9950  -35.7044    0.0000 O   0  0  0  0  0  0  0  0  0  0  0  0
  1  2  1  0     0  0
  2  3  1  0     0  0
  3  4  1  0     0  0
  4  5  1  0     0  0
  5  6  1  0     0  0
  6  7  1  0     0  0
  7  8  1  0     0  0
  8  9  1  0     0  0
  9 10  1  0     0  0
 10 11  1  0     0  0
 11 12  1  0     0  0
  8 13  2  0     0  0
  4 14  2  0     0  0
  3 15  1  0     0  0
  2 16  1  0     0  0
  2 17  1  0     0  0
 17 18  1  0     0  0
 18 19  1  0     0  0
 19 20  1  0     0  0
 19 21  1  0     0  0
 19 22  2  0     0  0
M  END
