# Supplementary material for: Genome-scale reconstruction and in silico analysis of the Ralstonia eutropha H16 for polyhydroxyalkanoate synthesis, lithoautotrophic growth, and 2-methyl citric acid production
Source: BMC Syst Biol. 2011 Jun 28;5:101. doi: 10.1186/1752-0509-5-101 (PMC3154180; doi:10.1186/1752-0509-5-101)
Supplement: Additional file 7 — mol files for each metabolite to estimate the charges of metabolites for pH 6, 7, and 8 using MarvinBeans software [file 1752-0509-5-101-S7.ZIP › Additional file 7/4ppnto.mol]

D-4'-Phosphopantothenate


 19 18  0     1  0            999 V2000
   -0.1483    0.3586    0.0000 C   0  0  2  0  0  0           0  0  0
   -0.7966   -0.0138    0.0000 C   0  0  3  0  0  0           0  0  0
    0.5000   -0.0138    0.0000 C   0  0  0  0  0  0           0  0  0
   -0.1483    1.1103    0.0000 O   0  0  0  0  0  0           0  0  0
   -1.4483    0.3586    0.0000 C   0  0  0  0  0  0           0  0  0
   -0.4759   -0.7414    0.0000 C   0  0  0  0  0  0           0  0  0
   -1.3138   -0.6759    0.0000 C   0  0  0  0  0  0           0  0  0
    1.2931    0.4034    0.0000 N   0  0  0  0  0  0           0  0  0
    0.5000   -0.7655    0.0000 O   0  0  0  0  0  0           0  0  0
   -2.0966   -0.0138    0.0000 O   0  0  0  0  0  0           0  0  0
    2.2172    0.0103    0.0000 C   0  0  0  0  0  0           0  0  0
   -2.8483   -0.0138    0.0000 P   0  0  3  0  0  0           0  0  0
    2.8655    0.3862    0.0000 C   0  0  0  0  0  0           0  0  0
   -3.5966   -0.0138    0.0000 O   0  0  0  0  0  0           0  0  0
   -2.8483    0.7345    0.0000 O   0  0  0  0  0  0           0  0  0
   -2.8483   -0.7655    0.0000 O   0  0  0  0  0  0           0  0  0
    3.5172    0.0103    0.0000 C   0  0  0  0  0  0           0  0  0
    3.5138   -0.7414    0.0000 O   0  0  0  0  0  0           0  0  0
    4.1655    0.3862    0.0000 O   0  0  0  0  0  0           0  0  0
  1  2  1  0     0  0
  1  3  1  0     0  0
  1  4  1  1     0  0
  2  5  1  0     0  0
  2  6  1  0     0  0
  2  7  1  0     0  0
  3  8  1  0     0  0
  3  9  2  0     0  0
  5 10  1  0     0  0
  8 11  1  0     0  0
 10 12  1  0     0  0
 11 13  1  0     0  0
 12 14  1  0     0  0
 12 15  1  0     0  0
 12 16  2  0     0  0
 13 17  1  0     0  0
 17 18  1  0     0  0
 17 19  2  0     0  0
M  END
