# Supplementary material for: Genome-scale reconstruction and in silico analysis of the Ralstonia eutropha H16 for polyhydroxyalkanoate synthesis, lithoautotrophic growth, and 2-methyl citric acid production
Source: BMC Syst Biol. 2011 Jun 28;5:101. doi: 10.1186/1752-0509-5-101 (PMC3154180; doi:10.1186/1752-0509-5-101)
Supplement: Additional file 7 — mol files for each metabolite to estimate the charges of metabolites for pH 6, 7, and 8 using MarvinBeans software [file 1752-0509-5-101-S7.ZIP › Additional file 7/4sulcat.mol]

4-Sulfocatechol


 12 12  0     0  0            999 V2000
   -1.0828   -0.4655    0.0000 S   0  0  3  0  0  0           0  0  0
   -0.3690   -0.0552    0.0000 C   0  0  0  0  0  0           0  0  0
   -1.6655   -1.0517    0.0000 O   0  0  0  0  0  0           0  0  0
   -1.7966   -0.0552    0.0000 O   0  0  0  0  0  0           0  0  0
   -1.0828   -1.2931    0.0000 O   0  0  0  0  0  0           0  0  0
    0.3483   -0.4655    0.0000 C   0  0  0  0  0  0           0  0  0
   -0.3690    0.7724    0.0000 C   0  0  0  0  0  0           0  0  0
    1.0586   -0.0552    0.0000 C   0  0  0  0  0  0           0  0  0
    0.3483    1.1828    0.0000 C   0  0  0  0  0  0           0  0  0
    1.0586    0.7724    0.0000 C   0  0  0  0  0  0           0  0  0
    1.7759   -0.4655    0.0000 O   0  0  0  0  0  0           0  0  0
    1.7759    1.1828    0.0000 O   0  0  0  0  0  0           0  0  0
  1  2  1  0     0  0
  1  3  1  0     0  0
  1  4  2  0     0  0
  1  5  2  0     0  0
  2  6  1  0     0  0
  2  7  2  0     0  0
  6  8  2  0     0  0
  7  9  1  0     0  0
  8 10  1  0     0  0
  8 11  1  0     0  0
 10 12  1  0     0  0
  9 10  2  0     0  0
M  END
