# Supplementary material for: Genome-scale reconstruction and in silico analysis of the Ralstonia eutropha H16 for polyhydroxyalkanoate synthesis, lithoautotrophic growth, and 2-methyl citric acid production
Source: BMC Syst Biol. 2011 Jun 28;5:101. doi: 10.1186/1752-0509-5-101 (PMC3154180; doi:10.1186/1752-0509-5-101)
Supplement: Additional file 7 — mol files for each metabolite to estimate the charges of metabolites for pH 6, 7, and 8 using MarvinBeans software [file 1752-0509-5-101-S7.ZIP › Additional file 7/4sullac.mol]

4-Sulfolactone


 14 14  0     0  0            999 V2000
    0.2483   -0.5483    0.0000 C   0  0  0  0  0  0           0  0  0
   -0.0069    0.2276    0.0000 C   0  0  3  0  0  0           0  0  0
    1.0655   -0.5483    0.0000 C   0  0  0  0  0  0           0  0  0
   -0.3931   -1.1897    0.0000 S   0  0  3  0  0  0           0  0  0
    0.6586    0.7103    0.0000 O   0  0  0  0  0  0           0  0  0
   -0.7828    0.4793    0.0000 C   0  0  0  0  0  0           0  0  0
    1.3207    0.2276    0.0000 C   0  0  0  0  0  0           0  0  0
   -0.3966   -2.0931    0.0000 O   0  0  0  0  0  0           0  0  0
   -1.1759   -1.1931    0.0000 O   0  0  0  0  0  0           0  0  0
    0.3931   -1.1897    0.0000 O   0  0  0  0  0  0           0  0  0
   -0.9517    1.2759    0.0000 C   0  0  0  0  0  0           0  0  0
    2.0966    0.4793    0.0000 O   0  0  0  0  0  0           0  0  0
   -0.3483    1.8241    0.0000 O   0  0  0  0  0  0           0  0  0
   -1.7276    1.5310    0.0000 O   0  0  0  0  0  0           0  0  0
  1  2  1  0     0  0
  1  3  2  0     0  0
  1  4  1  0     0  0
  2  5  1  0     0  0
  2  6  1  0     0  0
  3  7  1  0     0  0
  4  8  1  0     0  0
  4  9  2  0     0  0
  4 10  2  0     0  0
  6 11  1  0     0  0
  7 12  2  0     0  0
 11 13  1  0     0  0
 11 14  2  0     0  0
  5  7  1  0     0  0
M  END
