# Supplementary material for: Genome-scale reconstruction and in silico analysis of the Ralstonia eutropha H16 for polyhydroxyalkanoate synthesis, lithoautotrophic growth, and 2-methyl citric acid production
Source: BMC Syst Biol. 2011 Jun 28;5:101. doi: 10.1186/1752-0509-5-101 (PMC3154180; doi:10.1186/1752-0509-5-101)
Supplement: Additional file 7 — mol files for each metabolite to estimate the charges of metabolites for pH 6, 7, and 8 using MarvinBeans software [file 1752-0509-5-101-S7.ZIP › Additional file 7/56dht.mol]

5,6-Dihydrothymine 
 
 
  9  9  0  0  0  0  0  0  0  0999 V2000
   22.1137  -15.4319    0.0000 C   0  0  0  0  0  0  0  0  0  0  0  0
   23.3362  -16.1231    0.0000 C   0  0  3  0  0  0  0  0  0  0  0  0
   20.9103  -16.1231    0.0000 N   0  0  0  0  0  0  0  0  0  0  0  0
   22.1137  -14.0365    0.0000 O   0  0  0  0  0  0  0  0  0  0  0  0
   23.3362  -17.5313    0.0000 C   0  0  0  0  0  0  0  0  0  0  0  0
   24.5396  -15.4254    0.0000 C   0  0  0  0  0  0  0  0  0  0  0  0
   20.9103  -17.5313    0.0000 C   0  0  0  0  0  0  0  0  0  0  0  0
   22.1137  -18.2419    0.0000 N   0  0  0  0  0  0  0  0  0  0  0  0
   19.7004  -18.2226    0.0000 O   0  0  0  0  0  0  0  0  0  0  0  0
  1  2  1  0     0  0
  1  3  1  0     0  0
  1  4  2  0     0  0
  2  5  1  0     0  0
  2  6  1  0     0  0
  3  7  1  0     0  0
  5  8  1  0     0  0
  7  9  2  0     0  0
  7  8  1  0     0  0
M  END
